# Supplementary material for: Perceptions of tourists of the resources, ecological service functions and recreation value of the Guanwu National Forest Recreation Area
Source: PLoS One. 2021 Sep 30;16(9):e0257835. doi: 10.1371/journal.pone.0257835 (PMC8483363; doi:10.1371/journal.pone.0257835)
Supplement: S1 Data — (XLS) [file pone.0257835.s003.xls]

## Sheet: 觀霧20210612
D1.性別	D2.年齡	D3.教育背景	D4.婚姻	D5.職業	D6.月收入	D7.工作天數	D8.居住地	A1.同遊伙伴	A2.交通工具	A3.交通時間	A4.停留時間	A5.自然資源評價	A6.文化資源評價	A7.重遊意願	A8.知道供給功能	A9.知道調節功能	A10.知道支持功能	A11.知道文化功能	B1.提供食物	B2.提供林木	B3.調節與淨化	B4.提供醫療	B5.調節氣候與空氣	B6.碳儲存	B7.緩衝區	B8.防止侵蝕	B9.過濾能力	B10.提供授粉	B11.防治蟲害	B12.提供生存環境	B13.維護物種多樣性	B14.維護基因多樣性	B15.保持生態歧異度	B16.藝術文化影響力	B17.休閒遊憩	B18.學術貢獻	B19.教育場所	B20.放鬆身心	B21.歸屬感	I1.重要性設施數量	I2.交通便利	I3.遊憩動線	I4.解說牌誌	I5.飲食便利	I6.住宿便利	I7.服務態度	I8.人員數量	I9.宣傳行銷	I10.居民參與
2	4	3	3	6	3	4	1	2	2	3	2	3	3	3	2	2	2	2	4	4	4	4	4	4	4	4	4	4	4	4	4	4	4	3	3	3	4	3	4	4	3	3	3	3	3	4	3	3	3
2	4	3	3	6	3	4	2	2	2	3	6	4	4	4	1	2	1	1	5	3	4	4	4	3	3	4	4	3	4	4	4	4	5	5	5	4	5	5	4	4	4	5	5	4	5	4	3	4	4
2	4	5	3	2	7	3	1	2	2	2	2	4	4	4	1	1	1	1	4	4	4	3	4	4	4	4	4	4	4	4	4	4	4	4	4	4	4	4	4	5	5	5	5	5	5	5	4	4	4
2	4	6	3	2	5	4	1	2	2	3	6	4	4	4	1	1	1	1	4	4	4	4	4	4	4	4	4	4	3	3	3	3	3	4	3	4	4	4	3	4	4	4	4	3	3	4	3	4	4
2	1	5	1	1	1	4	2	2	2	3	1	4	4	3	2	1	1	1	4	2	4	4	4	4	4	4	4	4	4	4	4	4	4	3	3	3	3	4	3	4	3	4	4	4	4	4	3	3	3
1	4	4	2	5	10	4	2	2	2	3	6	4	4	4	1	2	1	1	4	2	4	4	4	4	4	4	4	4	4	4	4	4	4	4	4	4	4	4	4	4	4	4	4	4	4	4	3	3	3
2	4	5	2	4	5	4	2	2	2	4	6	4	4	4	1	2	2	2	4	4	4	4	4	4	4	4	4	3	4	4	4	4	4	3	4	4	3	4	4	4	4	4	4	4	4	4	4	4	4
2	4	5	1	2	5	3	2	3	2	4	6	4	4	4	1	1	1	1	4	4	3	4	4	4	4	4	4	4	4	4	4	4	4	4	4	4	4	4	4	4	4	4	4	4	4	4	4	4	4
2	4	5	1	9	3	3	1	4	2	4	6	4	3	4	1	1	1	2	4	3	4	3	4	4	4	4	4	4	3	4	4	4	4	4	4	4	4	4	4	4	4	4	4	3	4	4	4	3	4
1	2	6	1	1	1	2	1	2	4	3	3	3	3	4	1	2	2	2	4	4	4	2	4	4	4	4	4	4	3	4	5	5	5	4	4	3	4	5	3	3	4	3	3	4	4	3	3	4	3
1	2	5	1	1	1	3	3	2	4	3	2	4	5	2	2	2	2	2	4	4	4	4	4	4	4	4	4	4	4	4	4	4	4	4	4	4	4	4	4	4	4	4	4	4	4	4	4	3	3
1	3	6	1	1	6	4	1	4	2	5	2	4	4	4	2	2	2	2	4	4	4	4	4	4	4	4	4	4	4	4	4	4	4	4	4	4	4	3	3	4	3	2	4	2	2	2	2	2	4
1	2	6	1	8	1	1	2	4	2	5	6	5	5	4	1	1	1	1	4	2	4	4	4	4	4	4	4	3	3	4	4	4	4	4	4	4	4	4	4	4	4	4	4	3	3	4	3	3	4
2	3	5	1	4	4	2	1	1	2	4	3	5	5	5	1	1	1	1	3	3	3	4	4	4	4	4	4	4	4	4	4	4	4	4	4	4	4	4	4	4	3	3	3	3	3	3	3	3	3
2	4	5	3	4	5	3	1	2	2	5	6	4	4	4	1	1	1	1	3	2	4	3	4	4	4	4	3	3	4	4	4	4	4	3	4	4	4	4	4	4	4	4	4	4	4	3	3	2	3
1	4	4	3	2	4	3	1	2	2	3	2	5	4	3	1	1	2	1	4	4	4	3	4	4	4	4	4	4	4	4	4	4	4	4	4	4	4	4	4	4	3	4	4	5	4	5	4	3	3
1	3	5	1	4	6	4	3	4	2	2	4	4	4	4	2	2	2	2	4	3	4	3	4	4	4	4	4	4	4	4	4	4	3	3	4	4	4	4	4	4	4	4	4	4	4	3	3	3	3
2	2	6	1	1	1	4	1	4	2	2	3	4	3	3	1	1	1	1	5	5	5	3	5	5	5	5	5	5	3	5	5	5	5	5	5	5	5	5	5	4	3	4	5	2	2	4	3	4	5
2	3	5	1	1	5	2	3	3	2	3	2	5	5	5	2	2	2	2	4	3	4	5	5	4	5	5	5	5	5	5	4	4	4	3	4	4	4	5	5	5	4	4	4	4	4	4	4	4	4
2	4	5	3	5	7	4	3	2	2	2	2	5	5	5	1	1	1	1	4	4	5	4	5	5	5	5	5	5	5	5	5	5	5	4	5	5	5	5	5	4	4	4	4	4	3	5	4	4	4
2	3	6	3	2	4	4	1	2	2	3	7	4	4	4	1	1	1	1	4	4	4	3	4	4	4	4	4	4	4	4	4	4	4	3	4	4	4	4	4	5	5	5	5	5	5	5	4	4	4
2	3	6	3	2	4	4	1	2	2	3	7	4	4	4	1	1	1	1	4	4	4	3	4	4	4	4	4	4	4	4	4	4	4	3	4	4	4	4	4	5	5	5	5	5	5	5	4	4	4
1	4	6	3	5	5	4	3	2	2	2	1	3	3	3	1	1	1	1	4	4	4	3	4	4	4	4	4	4	4	4	4	4	4	4	4	4	4	4	4	4	4	4	4	4	3	3	3	3	4
2	4	4	3	6	1	1	3	2	2	6	2	4	4	4	2	2	2	1	4	4	4	3	4	4	4	4	4	3	3	4	4	4	4	4	4	4	4	4	4	5	5	5	2	2	2	3	3	3	2
1	4	6	3	6	6	4	1	2	2	2	3	4	4	4	1	1	1	1	4	4	4	4	4	4	4	4	4	4	4	4	4	4	4	4	4	4	4	4	4	4	4	4	4	4	4	4	4	4	4
1	5	6	3	2	6	3	1	2	1	4	2	4	4	5	1	1	1	1	5	3	5	4	5	4	4	4	4	4	4	4	5	5	4	4	5	5	5	5	5	5	4	4	4	4	4	4	3	3	4
2	3	6	1	6	3	3	1	4	2	3	2	4	4	4	2	2	2	2	2	2	4	2	4	4	4	4	2	3	3	4	4	4	4	3	3	4	4	4	4	4	2	3	3	4	4	4	4	4	3
2	1	2	1	1	1	1	3	2	2	1	2	5	5	4	1	1	1	1	3	4	3	3	4	4	4	4	3	3	3	5	5	5	5	3	4	4	4	5	4	4	4	4	4	4	3	4	4	4	4
2	1	2	1	1	1	1	3	3	2	1	2	5	5	4	1	1	1	1	3	4	3	4	3	3	4	4	4	3	4	4	4	4	4	4	4	4	4	4	4	4	3	4	3	3	4	4	3	4	4
2	2	3	1	1	1	1	3	4	2	1	2	5	5	4	1	1	1	1	3	2	5	3	5	5	5	5	5	5	5	5	5	5	5	5	5	5	5	5	5	4	5	4	4	4	4	4	4	4	4
2	4	3	1	7	2	4	1	4	2	3	2	2	2	4	2	1	1	1	4	1	5	4	5	5	5	5	5	5	5	5	5	5	5	5	5	5	5	5	5	4	4	4	4	4	4	4	4	4	4
1	5	3	2	7	6	4	1	4	2	2	3	3	4	3	2	1	1	1	5	5	5	5	5	5	5	5	5	5	4	5	5	5	5	4	5	4	4	4	4	3	3	3	3	3	3	3	3	3	3
2	2	5	2	4	2	4	2	2	2	3	6	4	4	4	1	1	1	1	5	5	5	3	5	5	5	5	5	5	5	5	5	5	5	5	5	5	5	5	5	5	5	5	5	5	5	5	3	3	3
2	3	5	3	4	7	4	1	2	2	2	2	5	5	5	2	2	2	1	3	4	4	3	4	4	4	4	4	3	3	4	4	4	4	4	4	4	4	4	4	4	4	4	4	4	4	4	3	3	4
1	4	3	4	5	2	4	1	4	2	3	1	5	5	5	2	1	1	1	3	1	5	5	5	5	5	4	5	5	5	5	5	5	5	5	5	5	5	5	5	5	4	5	5	5	5	5	5	5	5
2	3	5	3	8	1	1	1	6	2	6	6	4	4	5	1	1	1	1	5	2	5	5	5	5	5	5	5	3	5	5	5	5	5	3	5	5	5	5	5	5	5	5	4	4	4	4	4	5	5
1	6	3	3	7	2	1	3	2	2	2	1	4	4	4	1	1	1	1	5	5	5	5	5	5	5	5	5	5	5	5	5	5	5	5	5	5	5	5	5	5	5	4	5	4	4	4	3	3	3
2	1	5	1	1	1	1	3	2	2	1	1	4	4	4	2	1	1	1	2	2	2	3	2	2	2	2	2	3	3	2	2	2	2	2	2	2	2	2	2	4	4	4	4	4	4	4	4	4	4
2	3	4	3	7	3	4	3	5	2	6	6	3	3	4	1	1	2	2	4	4	4	4	4	4	4	4	4	4	4	4	4	4	4	4	4	4	4	4	4	4	3	4	4	4	4	4	4	3	3
2	4	4	3	7	8	4	1	2	2	2	2	4	4	4	1	1	1	1	4	3	4	4	4	4	4	4	4	4	4	4	4	4	4	4	4	4	4	4	4	4	4	4	4	4	4	4	4	4	4
1	1	5	1	1	1	1	3	2	2	3	1	5	5	5	2	2	1	1	3	3	5	4	5	5	4	5	3	2	5	5	5	5	3	4	4	5	5	5	4	5	5	5	5	4	5	5	5	5	5
2	4	5	2	2	4	4	3	2	4	5	2	4	4	4	1	1	1	1	5	5	5	4	5	5	5	5	5	4	4	5	5	5	5	5	5	5	5	5	5	4	3	3	3	4	4	4	4	4	3
1	2	5	1	1	1	5	2	2	2	3	6	4	3	4	1	1	1	1	3	2	4	2	5	5	5	5	4	3	2	4	5	5	4	4	5	5	5	5	5	5	5	4	5	5	5	4	3	5	3
1	4	6	2	6	7	4	3	2	4	6	6	4	4	4	1	1	1	1	5	3	4	4	4	4	5	5	4	4	4	5	5	5	5	4	5	5	5	5	5	5	4	4	4	5	5	4	4	4	5
2	2	5	1	4	2	4	3	4	2	6	2	3	3	4	2	2	2	1	4	4	5	5	5	5	5	5	5	5	5	5	5	5	5	5	5	5	5	5	5	5	5	5	5	2	2	5	3	3	3
1	2	6	1	5	6	5	3	4	2	1	1	4	5	4	2	2	1	1	5	5	5	5	5	5	5	5	5	5	5	5	5	5	5	5	5	5	5	5	5	5	5	5	5	5	5	5	5	5	5
1	3	5	1	5	5	4	3	4	2	5	2	4	4	4	1	1	1	1	5	5	5	5	5	5	5	5	5	5	5	5	5	5	5	5	5	5	5	5	5	5	5	5	5	5	5	5	5	5	5
2	4	4	3	5	10	3	1	2	2	3	2	4	4	3	1	1	1	1	5	5	5	5	5	5	5	5	5	5	5	5	5	5	5	5	5	5	5	5	5	5	5	5	5	3	3	5	3	5	5
2	4	3	2	5	3	4	1	2	2	4	5	3	4	3	1	1	1	1	4	2	4	4	4	4	4	4	4	4	4	4	4	4	4	4	4	4	4	4	4	4	3	4	4	4	4	4	4	4	4
1	2	5	1	5	2	3	3	4	2	6	2	4	4	4	1	1	1	1	5	1	3	5	4	4	5	4	4	4	4	5	4	4	4	3	3	5	5	4	4	4	5	3	3	5	5	5	4	3	3
1	2	5	2	5	4	4	2	2	2	2	2	5	5	5	1	1	1	1	5	5	5	5	5	5	5	5	5	5	5	5	5	5	5	5	5	5	5	5	5	5	5	5	5	5	5	5	5	5	5
2	5	4	3	4	3	4	3	2	2	2	1	4	3	5	2	1	1	1	5	1	5	5	5	5	5	5	5	5	4	5	5	5	5	5	4	4	4	4	5	5	5	5	5	5	5	5	5	5	5
2	1	5	2	5	2	3	2	2	2	3	2	4	4	4	1	1	1	1	5	5	5	5	5	5	5	5	5	5	5	5	5	5	5	5	5	5	5	5	5	4	4	4	4	5	3	3	3	4	3
2	4	4	2	9	1	1	3	4	2	6	2	4	4	4	1	2	2	1	4	1	4	4	4	4	4	4	4	4	4	4	4	4	4	4	4	4	4	4	4	4	5	5	5	5	5	5	5	5	5
1	2	5	1	6	2	5	3	4	2	3	6	3	3	3	1	2	2	1	4	4	4	3	5	4	4	4	4	4	4	4	4	4	4	3	3	4	4	4	5	4	4	4	4	4	4	4	4	4	4
1	4	5	2	5	4	4	3	3	2	6	1	4	4	4	1	1	1	1	5	5	5	5	5	5	5	5	5	5	5	5	5	5	5	5	5	5	5	5	5	5	5	5	5	5	5	5	4	4	3
1	2	5	1	4	2	3	3	4	2	5	6	4	3	3	1	1	2	1	3	3	4	4	4	4	4	4	4	4	4	4	4	4	4	4	4	4	4	4	4	4	4	4	4	4	4	4	4	4	4
2	1	5	1	1	1	1	3	2	2	4	6	4	4	4	1	2	2	2	4	4	3	4	4	3	4	4	4	3	4	4	4	4	3	4	4	4	4	4	4	4	4	4	5	5	4	5	3	3	3
2	2	5	1	7	1	3	3	2	2	4	6	5	5	4	2	2	2	1	5	4	5	5	5	5	5	5	5	5	5	5	5	5	5	5	5	5	5	5	5	5	4	4	4	4	4	5	4	4	5
1	5	6	3	5	10	4	1	6	2	4	6	5	5	5	1	1	1	1	5	3	5	5	5	5	5	5	5	5	5	5	5	5	5	5	5	5	5	5	5	5	5	5	5	4	4	5	5	2	4
1	4	5	3	9	7	4	1	4	2	2	5	4	4	4	1	1	2	1	4	4	4	4	4	4	4	4	4	4	4	4	4	4	4	4	4	4	4	4	4	4	4	4	4	4	4	4	4	4	4
2	5	4	2	8	10	5	1	6	2	3	6	5	5	5	2	2	2	2	4	1	4	4	4	4	4	4	4	4	4	4	4	4	4	4	4	4	4	4	4	5	5	1	5	1	5	5	5	5	5
2	4	3	2	4	6	3	1	5	2	4	6	4	4	4	2	2	2	2	1	3	1	1	1	1	1	1	1	3	1	1	1	1	1	1	1	1	1	1	1	5	5	5	5	4	5	4	3	5	5
2	1	3	1	1	1	1	1	5	2	2	6	5	5	4	1	1	1	1	1	4	5	1	5	5	1	1	5	5	3	3	3	3	5	5	4	4	5	5	5	5	5	5	5	5	5	5	5	5	5
2	1	2	1	1	1	5	2	2	2	3	6	4	3	4	1	1	1	1	5	5	5	5	5	5	5	5	5	5	5	5	5	5	5	5	5	5	5	5	5	5	5	5	5	5	5	5	5	5	5
1	5	6	3	7	10	3	1	4	4	3	4	5	3	5	1	1	1	1	3	2	5	4	5	5	4	5	5	5	5	5	5	5	5	3	4	5	5	5	5	5	4	4	4	4	4	4	4	4	3
1	2	5	1	1	6	3	2	2	2	3	2	4	4	4	2	1	1	1	4	4	4	4	4	4	4	4	4	4	4	4	4	4	4	4	4	3	4	4	4	4	4	4	4	4	4	4	4	4	4
1	5	4	3	6	2	3	1	2	2	3	2	4	4	4	1	1	1	1	4	2	5	4	5	5	5	5	5	5	5	5	5	5	5	5	5	5	5	5	5	5	5	5	5	4	3	3	3	3	3
2	4	3	2	4	3	3	1	2	2	3	2	3	3	3	1	1	2	1	4	3	4	4	4	4	4	4	4	4	4	4	4	4	4	4	4	4	4	4	4	3	4	4	5	2	2	4	3	2	2
1	2	5	1	6	7	4	1	2	2	3	2	4	2	4	1	1	1	1	5	3	5	3	5	5	5	5	5	5	4	5	5	5	5	4	5	5	5	5	5	4	4	5	2	2	4	3	2	2	3
1	2	5	1	6	2	5	1	2	2	3	6	4	3	3	2	1	1	1	3	4	4	3	4	4	4	4	4	4	3	4	4	4	4	3	3	3	3	4	4	4	4	4	4	3	3	4	3	3	3
1	5	4	2	8	6	1	1	2	2	2	6	4	4	5	1	1	1	1	5	5	5	4	5	5	5	5	5	5	5	5	5	4	5	4	5	5	5	5	4	4	4	5	5	4	4	4	4	4	4
1	4	4	3	6	8	4	1	2	2	2	6	5	3	4	1	1	1	1	5	5	5	5	5	5	5	5	5	5	5	5	5	5	5	5	5	5	5	5	5	5	4	4	4	4	4	4	3	4	3
2	4	6	3	2	6	4	1	2	2	3	6	5	5	5	1	1	1	1	5	1	5	5	5	5	5	5	5	5	5	5	5	5	5	5	5	5	5	5	5	5	5	5	5	5	5	5	5	4	5
2	5	2	3	4	2	4	2	2	2	4	2	5	5	5	1	2	2	1	4	4	4	4	4	5	5	4	4	4	4	5	4	4	4	4	4	4	4	4	4	5	5	5	5	5	5	5	5	5	5
2	3	6	3	2	4	4	1	2	2	3	2	5	5	5	1	1	1	1	4	1	5	4	5	5	5	5	5	4	4	5	5	5	5	4	5	5	5	5	5	5	5	5	5	5	4	5	5	5	4
1	3	6	1	1	1	4	1	1	1	3	1	4	3	3	1	1	1	1	4	5	5	4	5	4	5	5	4	5	4	5	5	5	5	4	4	5	4	4	4	4	4	4	5	3	3	4	4	3	5
1	6	3	2	8	1	2	3	4	2	6	1	5	4	4	1	1	1	1	4	3	4	4	4	4	4	4	4	4	4	4	4	4	4	4	4	4	4	4	4	5	4	4	4	4	4	4	4	4	4
2	5	3	2	9	1	2	3	4	3	4	6	4	4	4	1	1	1	1	4	3	4	5	4	4	4	5	4	3	4	5	5	5	3	4	4	4	4	5	4	4	4	4	4	4	4	4	4	4	3
2	5	2	2	9	1	3	3	4	3	4	3	5	4	4	1	1	1	1	4	4	4	4	4	4	3	3	3	4	4	3	3	3	4	3	3	3	4	4	3	4	3	3	3	3	3	3	3	3	3
1	5	5	2	8	7	1	1	2	2	3	6	4	4	4	1	1	1	1	5	3	4	5	4	4	5	5	5	3	3	4	4	4	4	4	4	4	4	5	4	5	3	4	4	4	4	4	3	3	3
1	5	4	3	8	1	1	1	4	2	6	3	5	2	5	1	1	1	1	5	5	5	5	5	5	5	5	5	5	5	5	5	5	5	5	5	5	5	5	5	5	5	5	5	5	5	4	3	3	3
2	6	5	2	8	1	1	3	4	2	4	2	3	3	3	1	1	1	1	3	4	5	3	5	3	5	5	5	5	5	5	5	5	5	3	5	4	5	5	5	5	5	5	5	5	4	5	4	4	4
2	4	4	3	9	4	2	1	2	2	5	1	4	4	4	1	1	1	1	4	3	4	5	5	4	5	5	5	4	5	5	5	5	5	3	3	3	5	5	5	5	5	5	5	5	5	5	5	5	5
2	6	3	4	8	4	1	1	4	2	3	6	4	4	5	1	1	1	1	3	2	4	4	4	4	4	4	4	4	4	4	4	4	4	4	4	4	4	4	5	5	3	4	5	3	5	5	5	4	5
2	4	4	3	5	4	2	1	2	2	2	2	5	5	5	1	1	1	1	5	5	5	4	5	5	5	5	5	5	4	5	5	5	5	5	5	5	5	5	5	4	5	5	4	5	5	4	4	4	5
1	6	3	2	8	2	4	3	2	2	6	6	5	5	4	1	1	1	1	5	4	5	5	5	5	5	5	5	5	5	5	5	5	5	5	5	5	5	5	5	5	5	5	5	5	4	4	4	4	5
2	5	3	3	7	1	1	1	4	2	4	6	4	4	4	1	1	1	1	4	4	4	4	5	4	4	4	4	4	4	4	4	4	4	4	4	4	4	4	4	4	4	4	4	4	4	4	4	4	3
2	1	5	1	1	1	3	1	6	2	4	2	4	4	3	2	1	1	1	4	2	4	4	4	4	4	4	4	4	4	4	4	4	4	4	4	4	4	4	4	5	5	5	5	5	5	5	3	2	3
1	5	4	3	7	2	3	1	4	2	3	2	4	4	4	1	1	1	1	4	2	4	5	5	3	5	5	4	4	5	5	5	4	4	4	5	4	5	5	5	4	4	5	4	5	5	5	4	5	4
1	5	3	3	4	4	4	3	4	2	4	6	4	3	4	1	1	1	1	4	4	4	5	5	5	4	5	4	5	4	5	4	4	4	5	5	5	5	4	4	4	4	4	5	5	5	5	4	4	4
1	2	5	1	1	1	1	1	2	2	4	7	4	4	4	2	1	2	2	3	3	4	4	4	4	4	4	4	4	4	4	4	4	4	4	4	3	3	4	4	4	4	3	3	4	4	4	4	3	3
1	6	5	3	8	1	1	1	2	2	3	1	3	3	3	2	1	1	1	4	4	4	4	4	4	4	4	4	4	4	4	4	4	4	4	4	4	4	4	4	4	4	4	4	4	4	4	4	4	4
2	6	4	3	8	1	1	1	2	2	3	1	4	3	2	2	2	2	1	4	4	4	4	4	4	4	4	4	4	4	4	4	4	4	4	4	4	4	4	4	4	4	4	4	4	4	4	4	4	4
1	5	3	3	3	2	4	3	4	3	5	6	4	4	4	1	1	1	1	4	2	4	4	5	5	4	5	4	4	4	5	5	5	5	4	4	4	5	5	5	5	5	4	4	4	4	5	5	3	3
2	5	5	3	4	3	5	3	2	3	2	2	4	4	4	1	1	1	1	4	4	4	4	4	4	4	4	4	2	3	4	4	4	4	4	4	4	4	4	4	5	5	5	5	5	5	5	5	5	5
1	2	5	1	6	2	3	1	2	2	3	1	4	4	4	1	1	1	1	4	4	4	4	4	4	4	4	4	4	4	4	4	4	4	4	4	4	4	4	4	4	4	4	4	4	4	4	4	4	4
1	2	3	1	6	2	4	1	2	2	2	1	5	5	4	2	2	1	1	4	5	5	4	4	4	5	5	5	5	5	5	5	5	5	5	5	5	5	5	5	3	4	4	5	5	5	5	4	4	4
1	3	5	1	2	6	3	1	4	2	5	6	4	4	4	1	1	1	1	5	5	5	5	5	5	5	5	5	5	5	5	5	5	5	5	5	5	5	5	5	4	4	4	4	4	4	4	4	4	4
2	5	4	1	1	1	2	1	2	2	3	3	5	3	5	1	1	1	1	4	4	4	5	5	5	3	4	4	4	3	5	5	5	4	2	4	4	4	5	5	4	5	5	4	4	4	4	5	5	3
1	6	3	2	8	5	2	1	2	2	3	3	5	4	5	1	1	1	1	2	2	4	4	5	5	5	4	5	4	4	4	5	5	4	4	4	4	4	5	4	3	3	3	3	2	3	3	3	3	3
2	1	5	1	1	1	1	1	2	2	2	2	4	4	4	1	1	1	2	4	4	5	4	5	4	4	4	3	4	3	4	4	4	4	3	5	4	4	5	5	4	4	4	4	3	3	3	3	4	4
1	6	2	2	8	1	1	1	2	2	4	1	5	5	5	1	1	1	1	4	4	4	4	4	4	4	4	4	4	4	4	5	5	4	4	4	4	4	4	4	5	4	4	4	4	4	4	4	4	4
2	6	2	2	7	1	1	1	2	2	3	1	4	3	4	2	1	2	2	4	3	4	4	4	3	3	3	3	3	3	4	4	4	4	3	3	3	3	3	3	3	3	3	3	3	3	3	3	3	3
2	2	5	1	1	1	1	1	4	4	2	2	4	4	3	2	2	1	1	4	4	4	3	4	5	4	4	5	4	5	5	5	5	4	5	4	5	5	5	5	4	4	5	4	4	4	4	4	4	4
1	2	4	1	2	4	3	1	4	4	2	3	5	4	4	1	1	1	1	4	4	4	4	5	5	5	5	5	3	4	5	5	5	5	4	4	4	5	5	5	4	4	5	4	4	3	3	3	5	4
1	3	5	1	6	3	4	2	2	1	6	1	4	4	5	1	1	1	1	3	1	5	4	5	5	5	5	5	4	5	5	5	5	5	5	5	5	5	5	4	5	5	5	5	4	4	5	5	5	5
1	5	4	3	5	7	4	1	2	2	4	1	4	4	4	1	1	1	1	4	3	4	3	5	5	5	5	3	4	4	5	5	5	5	4	5	5	5	5	4	5	5	5	5	5	5	5	5	4	3
1	4	4	3	7	7	4	1	1	2	3	1	4	4	4	2	2	2	2	4	4	4	4	4	4	4	4	4	4	4	4	4	4	4	3	4	4	4	4	4	4	4	4	4	4	4	4	4	4	3
1	5	3	3	4	4	4	1	2	2	5	3	4	4	5	1	1	1	1	4	4	4	4	4	4	4	4	4	4	4	4	4	4	4	4	4	4	4	4	4	5	5	5	5	5	5	5	5	5	5
1	4	5	3	5	4	4	1	4	2	5	4	4	4	4	1	1	1	1	4	2	4	4	4	4	4	4	4	4	4	4	4	4	4	4	4	4	4	4	4	4	4	5	4	4	4	4	4	4	4
2	2	4	1	9	3	4	1	3	3	6	7	4	4	4	2	1	1	1	4	4	4	4	4	4	4	4	4	4	4	4	4	4	4	4	4	4	4	4	4	4	4	4	5	5	5	4	4	3	3
1	2	3	1	7	3	4	1	4	2	6	1	4	4	4	2	1	2	1	2	4	4	4	3	3	4	4	4	4	3	4	4	4	4	3	4	3	3	4	4	4	4	4	4	4	4	5	4	3	4
2	4	4	1	7	3	4	1	4	2	6	8	5	5	5	1	1	1	1	1	1	1	4	5	5	5	5	5	5	5	5	5	5	5	2	3	5	5	3	3	3	3	5	4	3	3	3	3	3	4
2	2	5	1	1	1	1	1	3	4	6	3	4	4	4	1	1	1	1	5	5	5	5	5	5	5	5	5	5	5	5	5	5	5	5	4	4	4	4	4	5	5	5	5	5	5	5	5	5	5
2	2	5	1	1	1	1	1	3	2	6	3	5	5	3	1	1	1	1	4	4	4	5	5	4	5	5	5	4	4	4	5	5	5	5	4	4	5	5	4	5	5	5	5	4	4	4	4	3	4
1	2	5	1	3	3	3	1	2	2	4	2	5	5	3	2	2	1	2	4	3	4	4	4	4	4	4	4	3	4	4	4	4	4	5	4	4	4	4	4	4	4	5	5	4	4	4	3	3	3
1	3	5	3	5	6	4	2	2	2	2	6	5	5	5	1	1	1	1	4	2	5	4	5	5	5	5	4	5	4	5	5	5	5	4	4	4	4	5	5	4	3	3	5	3	3	4	4	4	4
2	2	6	1	1	1	2	1	2	2	4	6	5	5	4	1	1	1	1	4	2	4	4	4	4	4	4	4	4	4	4	4	4	4	4	4	4	4	4	4	2	3	4	4	2	3	4	4	3	4
2	2	6	1	1	1	5	1	2	2	2	2	5	5	3	1	1	1	2	4	4	4	3	3	3	5	5	4	4	5	5	5	5	5	4	5	5	5	5	5	4	4	4	3	4	5	5	5	5	5
1	3	6	3	4	8	4	1	6	3	3	6	5	4	5	1	1	1	1	4	4	5	3	5	5	5	5	5	4	4	5	4	4	4	4	3	3	3	5	3	2	3	3	4	3	3	3	3	3	3
2	4	5	2	7	2	2	1	6	3	3	4	5	5	5	1	1	1	1	4	4	4	4	4	4	4	4	4	4	4	4	5	4	5	4	5	4	5	5	5	4	4	4	4	4	4	4	4	4	4
1	4	5	1	5	4	4	1	5	1	4	3	4	4	4	1	2	2	2	3	2	4	2	5	5	5	5	3	4	4	4	4	4	4	5	4	4	5	5	5	4	4	5	5	4	4	4	4	5	4
1	4	3	3	5	5	3	1	4	1	3	3	5	5	5	1	1	1	1	4	2	5	4	4	4	4	4	4	4	4	4	4	4	4	5	4	4	4	5	5	5	2	4	5	4	3	4	3	2	5
1	5	6	3	9	1	1	1	3	2	5	1	3	3	1	2	2	2	2	3	3	3	3	3	3	3	3	3	3	3	3	3	3	3	3	3	3	3	3	3	3	3	3	3	3	3	3	3	3	3
1	5	5	2	5	1	1	1	3	2	4	3	3	3	3	1	1	1	1	4	4	4	4	4	4	4	4	4	4	4	4	4	4	4	4	4	4	4	4	4	3	3	3	4	3	3	3	3	3	4
2	5	3	3	4	4	4	3	4	2	4	6	4	4	4	1	1	1	1	4	4	4	4	4	4	4	4	4	4	4	4	4	4	4	4	4	4	4	4	4	4	4	4	4	4	4	4	4	4	4
2	2	5	1	9	3	4	3	2	2	6	6	5	5	4	1	1	1	1	4	4	5	4	5	4	5	4	4	4	4	4	4	4	4	4	4	4	4	4	4	4	4	4	4	4	4	4	4	4	4
1	2	5	1	4	3	4	3	6	2	4	5	4	4	5	2	1	2	1	4	4	5	4	4	4	4	4	4	4	4	4	4	5	5	4	4	4	4	4	4	4	4	4	4	4	4	4	4	4	4
1	1	5	1	1	1	1	2	2	2	3	2	4	4	4	1	1	1	1	4	4	3	4	5	4	4	4	4	5	4	4	5	4	5	4	4	4	4	4	4	4	3	4	4	4	4	4	5	4	4
1	5	2	3	7	4	3	1	4	2	3	3	4	4	4	1	1	1	1	5	2	4	5	5	4	5	4	5	3	3	5	5	5	4	5	5	5	3	5	5	5	4	4	4	4	3	4	4	3	2
1	3	6	3	5	5	4	3	6	3	4	6	5	3	5	1	1	1	1	3	4	5	3	5	5	5	5	4	4	3	5	5	5	5	4	4	4	5	5	5	5	5	5	5	3	4	4	4	5	5
1	3	6	1	6	6	4	1	4	2	5	4	5	5	4	1	1	1	1	4	4	5	4	5	5	4	5	4	5	4	5	5	5	5	5	5	4	5	5	4	4	4	5	5	4	4	5	4	4	3
2	3	5	3	4	6	4	1	2	2	2	3	5	3	5	1	1	2	1	4	3	5	3	5	5	5	5	3	5	3	5	5	5	5	4	5	5	5	5	5	5	3	5	5	3	4	4	4	5	4
2	4	2	3	7	5	3	1	4	2	3	4	4	3	4	1	2	2	2	4	4	4	5	3	3	5	5	5	4	5	3	3	3	3	3	4	3	3	5	5	4	4	3	3	4	4	5	3	3	3
1	2	5	1	9	3	4	3	2	2	5	3	4	3	3	1	1	1	2	4	4	4	4	4	4	4	4	4	4	4	4	4	4	4	4	4	4	4	4	4	4	4	4	4	4	4	4	4	4	4
1	3	5	3	4	5	5	3	6	3	4	6	4	4	4	2	1	1	1	5	5	5	5	5	5	5	5	5	5	5	5	5	5	5	5	5	5	5	5	5	4	4	4	4	3	3	4	4	4	3
1	4	6	3	6	7	4	3	2	3	2	2	4	4	4	1	1	1	1	4	3	3	3	4	4	4	4	4	3	3	4	4	4	4	4	4	4	4	4	4	4	4	4	4	4	4	4	4	3	3
2	4	5	3	6	3	3	3	6	3	5	6	4	4	4	1	1	1	1	4	4	4	5	5	5	5	5	5	5	5	4	5	5	4	4	5	5	5	5	5	4	5	5	5	5	4	4	4	4	4
2	3	5	2	6	5	3	1	2	2	3	2	5	5	5	2	1	2	2	3	2	5	3	5	5	5	5	5	5	5	5	5	5	5	5	5	5	5	5	5	5	5	5	5	4	4	4	4	4	5
2	5	2	2	9	2	4	1	2	2	3	3	3	3	4	2	1	1	2	4	3	3	3	3	3	4	4	3	3	4	3	3	3	3	3	3	3	3	3	3	4	3	3	3	4	4	4	3	4	4
2	6	3	2	8	1	3	1	2	2	3	5	5	5	5	1	1	1	1	4	3	5	3	5	5	5	5	4	5	5	5	5	5	4	4	4	4	4	4	4	4	5	5	5	5	4	4	4	4	4
2	4	3	2	5	3	4	1	4	2	4	3	4	4	4	1	1	1	1	5	5	5	5	5	5	5	5	5	5	5	5	5	5	5	5	5	5	5	5	5	5	5	5	5	5	5	5	5	5	5
2	4	5	1	9	6	4	1	4	2	5	4	4	4	4	1	1	1	1	5	3	5	5	5	3	5	5	5	3	4	5	5	5	5	4	4	5	4	4	4	5	3	4	4	4	4	5	3	4	5
1	4	4	3	4	9	4	1	4	2	5	4	5	5	4	1	1	1	1	4	2	4	4	4	4	4	4	4	4	4	4	4	4	4	4	4	4	4	4	4	3	3	3	4	3	3	4	4	4	3
1	4	4	1	4	10	4	1	4	2	5	6	4	4	4	1	1	1	1	4	4	4	3	4	4	4	4	4	3	3	4	4	4	4	3	5	4	5	5	4	3	3	3	4	3	3	4	4	4	3
1	4	5	1	4	7	3	1	4	2	3	3	4	3	4	1	1	1	1	4	3	4	4	4	3	4	4	4	3	4	4	4	4	4	4	4	4	4	4	4	4	3	4	4	2	2	2	2	2	2
1	5	6	3	5	8	4	1	4	2	5	6	4	2	4	1	1	1	1	5	5	5	3	5	5	5	5	5	5	5	5	5	5	5	4	4	4	4	5	5	3	4	4	4	3	4	5	4	5	3
1	4	6	2	9	10	4	1	4	2	4	3	5	5	5	1	1	1	1	5	5	5	5	5	5	5	5	5	5	5	5	5	5	5	5	5	5	5	5	5	5	5	5	5	5	5	5	5	5	5
2	5	5	3	6	6	3	1	4	2	5	3	4	4	4	1	1	1	1	5	3	5	4	5	5	5	5	5	5	5	5	5	5	5	5	5	5	5	5	5	5	5	5	5	3	5	5	5	4	3
1	5	5	2	6	10	3	1	4	2	6	6	4	3	3	2	1	1	1	4	4	3	5	5	5	5	5	4	5	4	3	4	4	4	4	4	4	4	4	5	4	4	4	4	4	4	4	4	4	4
2	3	6	1	4	6	3	1	2	2	4	2	4	4	4	1	1	1	1	4	4	4	3	4	4	4	4	3	3	3	4	4	4	4	4	3	4	4	4	4	5	5	5	4	5	4	5	5	5	4
2	4	6	3	2	7	4	2	2	3	5	3	4	4	4	1	2	1	1	4	4	5	3	5	5	5	5	4	3	3	5	5	5	5	5	4	4	4	4	5	5	5	5	5	5	5	3	3	3	4
2	3	6	1	2	7	4	3	2	3	5	1	4	4	4	1	1	1	1	4	4	5	3	5	5	5	5	4	3	3	5	5	5	5	3	3	3	4	4	4	4	5	5	5	4	4	3	3	3	4
1	4	4	3	4	4	3	1	4	2	2	4	5	4	5	1	1	1	1	4	4	4	4	4	4	4	4	3	5	4	4	4	4	4	4	4	5	5	5	4	4	4	5	5	5	5	5	4	5	5
2	4	4	1	4	3	4	1	4	2	2	3	4	4	4	1	1	1	1	3	3	4	4	4	4	4	4	4	4	4	4	4	4	4	4	4	4	4	4	4	4	4	4	4	3	4	4	3	3	3
1	4	5	3	7	9	3	1	5	2	2	6	4	3	4	1	1	1	1	4	4	4	4	4	4	4	4	4	4	4	4	4	4	4	4	4	4	4	4	4	4	4	4	4	4	4	4	4	4	4
2	4	4	2	6	4	4	2	4	2	2	1	4	4	4	2	2	2	1	1	2	4	4	4	4	4	4	4	4	4	4	4	4	4	4	4	4	4	4	4	4	4	4	5	4	5	4	4	4	4
2	6	4	3	8	6	4	1	2	2	3	6	5	5	5	1	1	1	1	5	5	5	5	5	5	5	5	5	5	5	5	5	5	5	5	5	5	5	5	5	5	5	5	5	4	4	5	5	3	3
1	3	5	1	9	5	3	1	1	2	4	1	4	4	3	1	1	1	1	5	5	5	5	5	5	5	5	5	5	5	5	5	5	5	5	5	5	5	5	5	4	4	4	4	4	4	4	4	4	4
2	4	5	3	6	3	3	1	2	2	2	3	4	4	5	1	1	1	1	3	4	5	3	4	5	5	5	5	5	5	5	5	5	5	4	3	4	4	5	4	4	4	4	4	4	3	4	4	4	4
2	5	4	2	4	6	4	1	2	2	2	2	4	4	4	1	1	2	1	4	1	5	4	5	5	5	5	5	4	4	5	5	5	5	3	4	5	4	5	4	4	4	4	4	3	3	3	4	3	3
1	3	6	1	9	5	3	1	2	2	3	3	5	5	5	1	1	1	1	4	2	5	4	4	4	3	4	4	5	2	5	5	5	5	3	4	4	4	4	4	4	4	4	3	4	4	4	3	5	4
1	4	5	2	6	9	4	1	2	2	4	6	5	5	5	1	1	1	1	5	5	4	5	5	5	5	5	5	4	5	5	5	5	4	5	5	5	5	5	5	5	5	5	5	5	5	5	5	5	5
2	4	5	3	6	3	4	2	2	2	3	6	4	4	5	1	1	1	1	5	5	5	5	5	5	5	5	5	5	5	5	5	5	5	5	5	5	5	5	5	4	4	4	4	4	4	4	4	4	4
1	5	2	2	7	3	3	3	6	3	6	6	5	5	5	1	2	1	2	4	4	4	4	4	3	5	5	4	5	5	5	5	5	4	3	4	5	5	5	5	3	3	3	3	3	3	3	3	3	3
2	2	5	3	6	2	3	3	4	3	6	6	4	4	4	1	1	1	2	4	3	4	4	4	4	3	3	4	4	4	3	4	4	3	3	3	3	4	3	3	4	3	4	5	5	5	5	4	4	5
1	5	2	2	7	3	3	3	6	3	6	3	3	3	3	2	1	1	1	4	3	4	4	4	4	4	4	4	4	4	4	4	4	4	4	4	4	4	4	4	3	3	3	3	3	3	3	3	3	3
2	2	5	3	6	2	3	3	4	3	6	6	5	5	5	1	1	1	1	4	4	4	5	4	5	4	4	4	4	4	5	5	4	4	4	4	4	4	4	4	4	4	4	4	4	4	4	4	3	3
2	5	3	3	6	4	4	3	4	3	3	2	4	4	5	1	1	1	1	4	4	4	4	4	4	4	4	4	4	4	4	4	4	4	4	4	4	4	4	4	5	4	4	4	4	4	4	4	4	4
2	4	5	3	6	6	3	3	2	3	5	3	4	4	4	2	1	1	1	4	4	5	3	5	5	5	5	4	4	3	3	3	3	3	4	4	4	5	5	5	4	5	4	4	4	4	5	4	3	4
2	1	3	1	1	1	3	2	6	3	4	6	4	4	3	1	1	1	1	3	2	4	3	4	4	4	4	4	3	3	5	5	5	4	4	3	4	3	3	3	3	3	3	4	3	3	4	3	3	2
1	6	4	2	8	2	1	1	6	2	3	6	5	5	5	1	1	1	1	3	1	5	5	5	5	5	5	5	5	5	5	5	5	5	5	5	5	5	5	5	5	5	5	5	4	4	4	4	4	3
2	6	2	3	9	1	1	1	6	2	2	6	4	3	4	1	2	1	1	3	5	5	5	5	5	5	5	5	5	5	5	5	5	5	4	1	5	5	5	5	4	5	5	5	2	2	4	2	3	5
2	6	5	3	2	3	5	1	4	2	4	3	4	4	4	1	1	2	1	4	1	4	4	4	4	4	4	4	4	4	4	4	4	4	4	4	4	4	4	4	4	4	4	4	2	2	3	3	4	4
2	5	4	2	9	2	1	1	4	2	4	6	5	5	5	1	1	1	1	4	5	5	5	5	5	5	5	5	5	5	5	5	5	5	5	5	5	5	5	5	5	5	5	3	5	5	5	5	5	5
2	5	2	3	8	4	1	1	2	2	4	6	5	3	5	1	1	1	1	4	4	4	4	4	4	4	4	4	4	3	4	4	4	4	4	4	4	4	4	4	5	5	5	5	5	5	5	5	5	5
1	5	2	3	6	2	3	1	6	3	3	6	3	3	3	2	2	2	2	4	3	4	4	3	3	3	3	3	3	3	3	4	4	3	3	3	3	3	3	3	5	5	5	5	5	5	5	5	5	5
2	3	2	1	7	3	1	1	4	2	3	2	3	3	4	1	1	1	2	3	3	3	3	3	3	3	3	3	3	3	3	3	3	3	3	3	3	3	3	3	3	3	3	3	3	3	3	3	3	3
1	5	2	2	7	3	4	1	2	3	3	6	3	3	4	1	1	1	1	4	3	4	4	3	4	4	4	3	4	4	4	4	4	3	3	3	4	4	4	3	4	5	4	4	4	4	4	4	3	3
1	2	5	1	6	3	3	2	6	3	3	5	5	5	5	1	1	1	1	3	3	4	4	4	4	4	4	4	4	4	4	4	4	4	4	4	4	4	4	4	5	5	5	5	5	5	5	5	5	5
2	5	4	2	6	8	2	1	2	2	3	6	4	4	4	1	1	1	1	4	3	4	3	5	5	5	5	5	3	3	4	4	5	4	3	5	5	4	5	5	5	5	5	5	5	5	5	4	4	3
1	5	5	2	7	10	4	2	2	2	6	5	5	5	5	1	1	1	1	4	1	5	4	5	5	5	5	5	4	4	5	5	5	5	5	5	5	5	5	5	4	2	5	5	3	5	5	5	5	5
2	3	4	3	6	2	3	1	2	2	2	2	3	3	4	2	2	2	1	2	4	5	4	5	4	4	5	5	3	4	5	3	3	3	5	5	4	4	5	4	5	5	5	5	4	4	3	3	5	5
1	4	3	3	6	5	4	1	2	1	4	1	4	4	4	1	1	1	1	4	2	5	4	5	5	5	5	5	5	5	5	5	5	5	5	4	5	5	5	5	4	4	4	4	3	3	4	4	4	5
1	4	5	3	6	3	4	1	2	2	2	3	5	5	5	1	1	1	1	4	1	4	4	4	4	4	4	5	1	4	4	4	4	4	4	4	4	4	4	4	4	3	4	4	4	2	4	4	4	3
2	5	3	3	8	1	1	1	2	2	5	3	3	3	3	1	1	1	1	3	3	4	3	4	4	4	4	4	4	4	4	4	4	4	4	3	4	4	4	4	4	4	3	3	3	3	3	3	3	3
2	5	3	2	8	7	1	1	4	2	6	2	4	3	4	2	1	2	1	4	3	3	3	4	4	4	4	4	3	3	3	3	3	3	3	4	3	3	4	4	4	4	4	4	4	4	4	4	4	4
1	4	3	2	6	3	4	2	2	2	4	2	4	4	4	1	1	1	1	4	2	4	4	4	4	4	4	4	4	4	4	4	4	4	4	4	4	4	4	4	4	5	5	4	4	4	4	4	4	4
2	3	6	1	2	3	4	2	1	3	4	3	4	4	4	1	1	1	1	5	5	5	5	5	5	5	5	5	5	5	5	5	5	5	5	5	5	5	5	5	5	5	5	5	5	5	5	5	5	5
2	4	3	2	7	4	3	1	2	2	3	6	3	3	3	1	1	1	1	1	2	4	4	4	4	4	4	4	4	4	4	4	4	4	4	4	4	5	5	5	4	3	4	4	4	3	4	3	3	3
2	3	4	1	6	3	2	2	6	3	3	3	4	3	4	2	2	2	2	3	3	3	3	3	3	3	3	3	3	3	3	3	3	3	3	3	3	3	3	3	5	5	5	5	5	5	5	5	5	4
1	2	3	1	5	3	2	1	1	2	4	2	3	3	3	1	2	2	1	4	1	4	4	4	4	4	4	4	3	3	4	4	4	4	4	4	3	4	4	4	4	4	4	3	4	3	3	3	4	3
1	5	1	1	1	1	3	1	1	1	2	2	5	5	4	1	1	1	1	5	3	5	4	5	5	5	5	5	5	5	5	4	5	5	4	5	5	5	5	5	4	4	5	3	3	3	4	3	4	3
2	6	5	2	8	2	4	1	2	3	3	6	4	4	4	1	1	1	1	4	2	5	5	5	5	5	5	5	5	5	5	5	5	5	5	5	5	5	5	4	5	5	5	5	5	4	4	4	4	4
2	6	5	3	8	4	1	1	3	3	3	6	4	3	4	1	1	1	2	4	4	4	4	4	4	4	4	4	4	4	4	4	4	4	4	4	4	4	4	4	5	5	5	5	5	5	5	5	5	5
2	2	5	1	6	2	4	1	2	3	3	2	4	4	4	2	2	2	2	3	3	3	4	4	4	4	4	3	4	4	4	4	4	4	4	4	4	4	4	4	5	5	5	5	5	5	5	4	4	4
1	5	3	3	5	4	4	1	4	2	3	2	4	4	3	2	2	2	1	4	4	4	4	4	4	4	4	4	4	4	4	4	4	4	4	4	4	4	4	4	5	5	5	5	5	5	5	5	5	4
1	6	3	3	8	2	1	3	6	3	3	2	4	4	4	1	1	1	1	4	4	4	4	4	4	4	4	4	4	4	4	4	4	4	4	4	4	4	4	4	4	5	5	4	5	5	5	5	5	5
1	4	4	3	6	4	3	1	6	3	3	2	4	4	5	1	1	1	1	4	4	4	3	4	4	5	4	4	4	3	4	3	3	4	3	4	4	4	5	4	5	4	4	4	4	4	4	4	5	3
1	2	5	1	1	1	5	1	5	4	3	2	4	5	5	1	1	1	1	4	4	4	4	4	4	5	5	4	5	5	5	5	4	3	4	4	3	4	4	4	4	4	5	5	5	5	4	5	5	4
1	2	5	1	1	1	1	4	3	4	4	8	5	5	5	1	1	1	1	5	5	5	5	5	5	5	5	5	5	5	5	5	5	5	3	4	5	5	5	3	5	5	5	5	5	5	5	5	5	5
2	4	1	3	2	2	3	3	2	2	5	4	4	5	5	1	1	1	1	3	3	3	3	3	3	3	3	3	3	3	3	3	3	3	3	3	3	3	3	3	3	3	3	3	3	3	3	3	3	3
2	5	3	3	7	2	3	3	4	2	6	3	4	3	4	1	1	1	1	4	2	4	3	4	4	4	4	4	4	4	4	4	4	4	4	4	4	4	4	4	4	4	3	4	4	3	4	3	3	3
1	2	6	3	7	1	2	1	4	2	6	5	4	4	4	1	1	1	1	4	4	4	4	4	4	4	4	4	4	4	4	4	4	4	4	4	4	4	4	4	4	4	4	4	4	4	4	5	3	3
2	3	4	1	2	2	3	3	2	1	2	5	4	4	4	1	2	2	2	4	4	4	5	5	4	5	5	4	5	5	4	5	5	3	5	4	3	4	5	4	4	4	5	5	4	4	5	5	4	5
1	5	4	3	5	6	3	3	2	2	6	7	4	4	4	2	1	1	1	4	2	4	4	4	4	4	4	4	4	4	4	4	4	4	4	4	4	4	4	4	4	4	4	4	4	4	4	4	4	4
2	5	3	2	8	2	1	1	4	2	2	3	4	4	5	2	1	1	1	4	4	4	5	5	4	5	5	5	5	5	5	5	5	5	5	4	4	4	4	4	4	4	4	5	4	5	4	4	5	3
2	5	3	2	7	2	4	1	4	2	2	3	4	4	5	2	1	1	1	4	4	4	5	5	4	5	5	5	5	5	5	5	4	5	5	5	5	5	5	5	5	4	5	5	5	4	5	4	5	4
2	4	3	3	6	3	4	1	2	2	3	2	3	3	3	2	2	2	2	4	4	4	4	4	4	4	4	4	4	4	4	4	4	4	3	3	3	4	3	4	4	3	3	3	3	3	4	3	3	3
2	4	3	3	6	3	4	2	2	2	3	6	4	4	4	1	2	1	1	5	3	4	4	4	3	3	4	4	3	4	4	4	4	5	5	5	4	5	5	4	4	4	5	5	4	5	4	3	4	4
2	4	5	3	2	7	3	1	2	2	2	2	4	4	4	1	1	1	1	4	4	4	3	4	4	4	4	4	4	4	4	4	4	4	4	4	4	4	4	4	5	5	5	5	5	5	5	4	4	4
2	4	6	3	2	5	4	1	2	2	3	6	4	4	4	1	1	1	1	4	4	4	4	4	4	4	4	4	4	3	3	3	3	3	4	3	4	4	4	3	4	4	4	4	3	3	4	3	4	4
2	1	5	1	1	1	4	2	2	2	3	1	4	4	3	2	1	1	1	4	2	4	4	4	4	4	4	4	4	4	4	4	4	4	3	3	3	3	4	3	4	3	4	4	4	4	4	3	3	3
1	4	4	2	5	10	4	2	2	2	3	6	4	4	4	1	2	1	1	4	2	4	4	4	4	4	4	4	4	4	4	4	4	4	4	4	4	4	4	4	4	4	4	4	4	4	4	3	3	3
2	4	5	2	4	5	4	2	2	2	4	6	4	4	4	1	2	2	2	4	4	4	4	4	4	4	4	4	3	4	4	4	4	4	3	4	4	3	4	4	4	4	4	4	4	4	4	4	4	4
2	4	5	1	2	5	3	2	3	2	4	6	4	4	4	1	1	1	1	4	4	3	4	4	4	4	4	4	4	4	4	4	4	4	4	4	4	4	4	4	4	4	4	4	4	4	4	4	4	4
2	4	5	1	9	3	3	1	4	2	4	6	4	3	4	1	1	1	2	4	3	4	3	4	4	4	4	4	4	3	4	4	4	4	4	4	4	4	4	4	4	4	4	4	3	4	4	4	3	4
1	2	6	1	1	1	2	1	2	4	3	3	3	3	4	1	2	2	2	4	4	4	2	4	4	4	4	4	4	3	4	5	5	5	4	4	3	4	5	3	3	4	3	3	4	4	3	3	4	3
1	2	5	1	1	1	3	3	2	4	3	2	4	5	2	2	2	2	2	4	4	4	4	4	4	4	4	4	4	4	4	4	4	4	4	4	4	4	4	4	4	4	4	4	4	4	4	4	3	3
1	3	6	1	1	6	4	1	4	2	5	2	4	4	4	2	2	2	2	4	4	4	4	4	4	4	4	4	4	4	4	4	4	4	4	4	4	4	3	3	4	3	2	4	2	2	2	2	2	4
1	2	6	1	8	1	1	2	4	2	5	6	5	5	4	1	1	1	1	4	2	4	4	4	4	4	4	4	3	3	4	4	4	4	4	4	4	4	4	4	4	4	4	4	3	3	4	3	3	4
2	3	5	1	4	4	2	1	1	2	4	3	5	5	5	1	1	1	1	3	3	3	4	4	4	4	4	4	4	4	4	4	4	4	4	4	4	4	4	4	4	3	3	3	3	3	3	3	3	3
2	4	5	3	4	5	3	1	2	2	5	6	4	4	4	1	1	1	1	3	2	4	3	4	4	4	4	3	3	4	4	4	4	4	3	4	4	4	4	4	4	4	4	4	4	4	3	3	2	3
1	4	4	3	2	4	3	1	2	2	3	2	5	4	3	1	1	2	1	4	4	4	3	4	4	4	4	4	4	4	4	4	4	4	4	4	4	4	4	4	4	3	4	4	5	4	5	4	3	3
1	3	5	1	4	6	4	3	4	2	2	4	4	4	4	2	2	2	2	4	3	4	3	4	4	4	4	4	4	4	4	4	4	3	3	4	4	4	4	4	4	4	4	4	4	4	3	3	3	3
2	2	6	1	1	1	4	1	4	2	2	3	4	3	3	1	1	1	1	5	5	5	3	5	5	5	5	5	5	3	5	5	5	5	5	5	5	5	5	5	4	3	4	5	2	2	4	3	4	5
2	3	5	1	1	5	2	3	3	2	3	2	5	5	5	2	2	2	2	4	3	4	5	5	4	5	5	5	5	5	5	4	4	4	3	4	4	4	5	5	5	4	4	4	4	4	4	4	4	4
2	4	5	3	5	7	4	3	2	2	2	2	5	5	5	1	1	1	1	4	4	5	4	5	5	5	5	5	5	5	5	5	5	5	4	5	5	5	5	5	4	4	4	4	4	3	5	4	4	4
2	3	5	3	8	1	1	1	6	2	6	6	4	4	5	1	1	1	1	5	2	5	5	5	5	5	5	5	3	5	5	5	5	5	3	5	5	5	5	5	5	5	5	4	4	4	4	4	5	5
1	6	3	3	7	2	1	3	2	2	2	1	4	4	4	1	1	1	1	5	5	5	5	5	5	5	5	5	5	5	5	5	5	5	5	5	5	5	5	5	5	5	4	5	4	4	4	3	3	3
2	1	5	1	1	1	1	3	2	2	1	1	4	4	4	2	1	1	1	2	2	2	3	2	2	2	2	2	3	3	2	2	2	2	2	2	2	2	2	2	4	4	4	4	4	4	4	4	4	4
2	3	4	3	7	3	4	3	5	2	6	6	3	3	4	1	1	2	2	4	4	4	4	4	4	4	4	4	4	4	4	4	4	4	4	4	4	4	4	4	4	3	4	4	4	4	4	4	3	3
2	4	4	3	7	8	4	1	2	2	2	2	4	4	4	1	1	1	1	4	3	4	4	4	4	4	4	4	4	4	4	4	4	4	4	4	4	4	4	4	4	4	4	4	4	4	4	4	4	4
1	1	5	1	1	1	1	3	2	2	3	1	5	5	5	2	2	1	1	3	3	5	4	5	5	4	5	3	2	5	5	5	5	3	4	4	5	5	5	4	5	5	5	5	4	5	5	5	5	5
2	4	5	2	2	4	4	3	2	4	5	2	4	4	4	1	1	1	1	5	5	5	4	5	5	5	5	5	4	4	5	5	5	5	5	5	5	5	5	5	4	3	3	3	4	4	4	4	4	3
1	2	5	1	1	1	5	2	2	2	3	6	4	3	4	1	1	1	1	3	2	4	2	5	5	5	5	4	3	2	4	5	5	4	4	5	5	5	5	5	5	5	4	5	5	5	4	3	5	3
1	4	6	2	6	7	4	3	2	4	6	6	4	4	4	1	1	1	1	5	3	4	4	4	4	5	5	4	4	4	5	5	5	5	4	5	5	5	5	5	5	4	4	4	5	5	4	4	4	5
2	2	5	1	4	2	4	3	4	2	6	2	3	3	4	2	2	2	1	4	4	5	5	5	5	5	5	5	5	5	5	5	5	5	5	5	5	5	5	5	5	5	5	5	2	2	5	3	3	3
1	2	6	1	5	6	5	3	4	2	1	1	4	5	4	2	2	1	1	5	5	5	5	5	5	5	5	5	5	5	5	5	5	5	5	5	5	5	5	5	5	5	5	5	5	5	5	5	5	5
1	3	5	1	5	5	4	3	4	2	5	2	4	4	4	1	1	1	1	5	5	5	5	5	5	5	5	5	5	5	5	5	5	5	5	5	5	5	5	5	5	5	5	5	5	5	5	5	5	5
2	4	4	3	5	10	3	1	2	2	3	2	4	4	3	1	1	1	1	5	5	5	5	5	5	5	5	5	5	5	5	5	5	5	5	5	5	5	5	5	5	5	5	5	3	3	5	3	5	5
2	4	3	2	5	3	4	1	2	2	4	5	3	4	3	1	1	1	1	4	2	4	4	4	4	4	4	4	4	4	4	4	4	4	4	4	4	4	4	4	4	3	4	4	4	4	4	4	4	4
1	2	5	1	5	2	3	3	4	2	6	2	4	4	4	1	1	1	1	5	1	3	5	4	4	5	4	4	4	4	5	4	4	4	3	3	5	5	4	4	4	5	3	3	5	5	5	4	3	3
1	2	5	2	5	4	4	2	2	2	2	2	5	5	5	1	1	1	1	5	5	5	5	5	5	5	5	5	5	5	5	5	5	5	5	5	5	5	5	5	5	5	5	5	5	5	5	5	5	5
2	5	4	3	4	3	4	3	2	2	2	1	4	3	5	2	1	1	1	5	1	5	5	5	5	5	5	5	5	4	5	5	5	5	5	4	4	4	4	5	5	5	5	5	5	5	5	5	5	5
2	1	5	2	5	2	3	2	2	2	3	2	4	4	4	1	1	1	1	5	5	5	5	5	5	5	5	5	5	5	5	5	5	5	5	5	5	5	5	5	4	4	4	4	5	3	3	3	4	3
2	4	4	2	9	1	1	3	4	2	6	2	4	4	4	1	2	2	1	4	1	4	4	4	4	4	4	4	4	4	4	4	4	4	4	4	4	4	4	4	4	5	5	5	5	5	5	5	5	5
1	2	5	1	6	2	5	3	4	2	3	6	3	3	3	1	2	2	1	4	4	4	3	5	4	4	4	4	4	4	4	4	4	4	3	3	4	4	4	5	4	4	4	4	4	4	4	4	4	4
1	4	5	2	5	4	4	3	3	2	6	1	4	4	4	1	1	1	1	5	5	5	5	5	5	5	5	5	5	5	5	5	5	5	5	5	5	5	5	5	5	5	5	5	5	5	5	4	4	3
1	2	5	1	4	2	3	3	4	2	5	6	4	3	3	1	1	2	1	3	3	4	4	4	4	4	4	4	4	4	4	4	4	4	4	4	4	4	4	4	4	4	4	4	4	4	4	4	4	4
2	1	5	1	1	1	1	3	2	2	4	6	4	4	4	1	2	2	2	4	4	3	4	4	3	4	4	4	3	4	4	4	4	3	4	4	4	4	4	4	4	4	4	5	5	4	5	3	3	3
2	2	5	1	7	1	3	3	2	2	4	6	5	5	4	2	2	2	1	5	4	5	5	5	5	5	5	5	5	5	5	5	5	5	5	5	5	5	5	5	5	4	4	4	4	4	5	4	4	5
1	5	6	3	5	10	4	1	6	2	4	6	5	5	5	1	1	1	1	5	3	5	5	5	5	5	5	5	5	5	5	5	5	5	5	5	5	5	5	5	5	5	5	5	4	4	5	5	2	4
1	4	5	3	9	7	4	1	4	2	2	5	4	4	4	1	1	2	1	4	4	4	4	4	4	4	4	4	4	4	4	4	4	4	4	4	4	4	4	4	4	4	4	4	4	4	4	4	4	4
2	5	4	2	8	10	5	1	6	2	3	6	5	5	5	2	2	2	2	4	1	4	4	4	4	4	4	4	4	4	4	4	4	4	4	4	4	4	4	4	5	5	1	5	1	5	5	5	5	5
2	4	3	2	4	6	3	1	5	2	4	6	4	4	4	2	2	2	2	1	3	1	1	1	1	1	1	1	3	1	1	1	1	1	1	1	1	1	1	1	5	5	5	5	4	5	4	3	5	5
2	1	3	1	1	1	1	1	5	2	2	6	5	5	4	1	1	1	1	1	4	5	1	5	5	1	1	5	5	3	3	3	3	5	5	4	4	5	5	5	5	5	5	5	5	5	5	5	5	5
2	1	2	1	1	1	5	2	2	2	3	6	4	3	4	1	1	1	1	5	5	5	5	5	5	5	5	5	5	5	5	5	5	5	5	5	5	5	5	5	5	5	5	5	5	5	5	5	5	5
1	5	6	3	7	10	3	1	4	4	3	4	5	3	5	1	1	1	1	3	2	5	4	5	5	4	5	5	5	5	5	5	5	5	3	4	5	5	5	5	5	4	4	4	4	4	4	4	4	3
1	2	5	1	1	6	3	2	2	2	3	2	4	4	4	2	1	1	1	4	4	4	4	4	4	4	4	4	4	4	4	4	4	4	4	4	3	4	4	4	4	4	4	4	4	4	4	4	4	4
1	5	4	3	6	2	3	1	2	2	3	2	4	4	4	1	1	1	1	4	2	5	4	5	5	5	5	5	5	5	5	5	5	5	5	5	5	5	5	5	5	5	5	5	4	3	3	3	3	3
2	4	3	2	4	3	3	1	2	2	3	2	3	3	3	1	1	2	1	4	3	4	4	4	4	4	4	4	4	4	4	4	4	4	4	4	4	4	4	4	3	4	4	5	2	2	4	3	2	2
1	2	5	1	6	7	4	1	2	2	3	2	4	2	4	1	1	1	1	5	3	5	3	5	5	5	5	5	5	4	5	5	5	5	4	5	5	5	5	5	4	4	5	2	2	4	3	2	2	3
1	2	5	1	6	2	5	1	2	2	3	6	4	3	3	2	1	1	1	3	4	4	3	4	4	4	4	4	4	3	4	4	4	4	3	3	3	3	4	4	4	4	4	4	3	3	4	3	3	3
1	5	4	2	8	6	1	1	2	2	2	6	4	4	5	1	1	1	1	5	5	5	4	5	5	5	5	5	5	5	5	5	4	5	4	5	5	5	5	4	4	4	5	5	4	4	4	4	4	4
1	4	4	3	6	8	4	1	2	2	2	6	5	3	4	1	1	1	1	5	5	5	5	5	5	5	5	5	5	5	5	5	5	5	5	5	5	5	5	5	5	4	4	4	4	4	4	3	4	3
2	4	6	3	2	6	4	1	2	2	3	6	5	5	5	1	1	1	1	5	1	5	5	5	5	5	5	5	5	5	5	5	5	5	5	5	5	5	5	5	5	5	5	5	5	5	5	5	4	5
2	5	2	3	4	2	4	2	2	2	4	2	5	5	5	1	2	2	1	4	4	4	4	4	5	5	4	4	4	4	5	4	4	4	4	4	4	4	4	4	5	5	5	5	5	5	5	5	5	5
2	3	6	3	2	4	4	1	2	2	3	2	5	5	5	1	1	1	1	4	1	5	4	5	5	5	5	5	4	4	5	5	5	5	4	5	5	5	5	5	5	5	5	5	5	4	5	5	5	4
1	3	6	1	1	1	4	1	1	1	3	1	4	3	3	1	1	1	1	4	5	5	4	5	4	5	5	4	5	4	5	5	5	5	4	4	5	4	4	4	4	4	4	5	3	3	4	4	3	5
1	6	3	2	8	1	2	3	4	2	6	1	5	4	4	1	1	1	1	4	3	4	4	4	4	4	4	4	4	4	4	4	4	4	4	4	4	4	4	4	5	4	4	4	4	4	4	4	4	4
2	5	3	2	9	1	2	3	4	3	4	6	4	4	4	1	1	1	1	4	3	4	5	4	4	4	5	4	3	4	5	5	5	3	4	4	4	4	5	4	4	4	4	4	4	4	4	4	4	3
2	5	2	2	9	1	3	3	4	3	4	3	5	4	4	1	1	1	1	4	4	4	4	4	4	3	3	3	4	4	3	3	3	4	3	3	3	4	4	3	4	3	3	3	3	3	3	3	3	3
1	5	5	2	8	7	1	1	2	2	3	6	4	4	4	1	1	1	1	5	3	4	5	4	4	5	5	5	3	3	4	4	4	4	4	4	4	4	5	4	5	3	4	4	4	4	4	3	3	3
1	5	4	3	8	1	1	1	4	2	6	3	5	2	5	1	1	1	1	5	5	5	5	5	5	5	5	5	5	5	5	5	5	5	5	5	5	5	5	5	5	5	5	5	5	5	4	3	3	3
2	6	5	2	8	1	1	3	4	2	4	2	3	3	3	1	1	1	1	3	4	5	3	5	3	5	5	5	5	5	5	5	5	5	3	5	4	5	5	5	5	5	5	5	5	4	5	4	4	4
2	4	4	3	9	4	2	1	2	2	5	1	4	4	4	1	1	1	1	4	3	4	5	5	4	5	5	5	4	5	5	5	5	5	3	3	3	5	5	5	5	5	5	5	5	5	5	5	5	5
2	6	3	4	8	4	1	1	4	2	3	6	4	4	5	1	1	1	1	3	2	4	4	4	4	4	4	4	4	4	4	4	4	4	4	4	4	4	4	5	5	3	4	5	3	5	5	5	4	5
2	4	4	3	5	4	2	1	2	2	2	2	5	5	5	1	1	1	1	5	5	5	4	5	5	5	5	5	5	4	5	5	5	5	5	5	5	5	5	5	4	5	5	4	5	5	4	4	4	5
1	6	3	2	8	2	4	3	2	2	6	6	5	5	4	1	1	1	1	5	4	5	5	5	5	5	5	5	5	5	5	5	5	5	5	5	5	5	5	5	5	5	5	5	5	4	4	4	4	5
2	5	3	3	7	1	1	1	4	2	4	6	4	4	4	1	1	1	1	4	4	4	4	5	4	4	4	4	4	4	4	4	4	4	4	4	4	4	4	4	4	4	4	4	4	4	4	4	4	3
2	1	5	1	1	1	3	1	6	2	4	2	4	4	3	2	1	1	1	4	2	4	4	4	4	4	4	4	4	4	4	4	4	4	4	4	4	4	4	4	5	5	5	5	5	5	5	3	2	3
1	5	4	3	7	2	3	1	4	2	3	2	4	4	4	1	1	1	1	4	2	4	5	5	3	5	5	4	4	5	5	5	4	4	4	5	4	5	5	5	4	4	5	4	5	5	5	4	5	4
1	5	3	3	4	4	4	3	4	2	4	6	4	3	4	1	1	1	1	4	4	4	5	5	5	4	5	4	5	4	5	4	4	4	5	5	5	5	4	4	4	4	4	5	5	5	5	4	4	4
2	2	4	1	9	3	4	1	3	3	6	7	4	4	4	2	1	1	1	4	4	4	4	4	4	4	4	4	4	4	4	4	4	4	4	4	4	4	4	4	4	4	4	5	5	5	4	4	3	3
1	2	3	1	7	3	4	1	4	2	6	1	4	4	4	2	1	2	1	2	4	4	4	3	3	4	4	4	4	3	4	4	4	4	3	4	3	3	4	4	4	4	4	4	4	4	5	4	3	4
2	4	4	1	7	3	4	1	4	2	6	8	5	5	5	1	1	1	1	1	1	1	4	5	5	5	5	5	5	5	5	5	5	5	2	3	5	5	3	3	3	3	5	4	3	3	3	3	3	4
2	2	5	1	1	1	1	1	3	4	6	3	4	4	4	1	1	1	1	5	5	5	5	5	5	5	5	5	5	5	5	5	5	5	5	4	4	4	4	4	5	5	5	5	5	5	5	5	5	5
2	2	5	1	1	1	1	1	3	2	6	3	5	5	3	1	1	1	1	4	4	4	5	5	4	5	5	5	4	4	4	5	5	5	5	4	4	5	5	4	5	5	5	5	4	4	4	4	3	4
1	2	5	1	3	3	3	1	2	2	4	2	5	5	3	2	2	1	2	4	3	4	4	4	4	4	4	4	3	4	4	4	4	4	5	4	4	4	4	4	4	4	5	5	4	4	4	3	3	3
1	3	5	3	5	6	4	2	2	2	2	6	5	5	5	1	1	1	1	4	2	5	4	5	5	5	5	4	5	4	5	5	5	5	4	4	4	4	5	5	4	3	3	5	3	3	4	4	4	4
2	2	6	1	1	1	2	1	2	2	4	6	5	5	4	1	1	1	1	4	2	4	4	4	4	4	4	4	4	4	4	4	4	4	4	4	4	4	4	4	2	3	4	4	2	3	4	4	3	4
2	2	6	1	1	1	5	1	2	2	2	2	5	5	3	1	1	1	2	4	4	4	3	3	3	5	5	4	4	5	5	5	5	5	4	5	5	5	5	5	4	4	4	3	4	5	5	5	5	5
1	3	6	3	4	8	4	1	6	3	3	6	5	4	5	1	1	1	1	4	4	5	3	5	5	5	5	5	4	4	5	4	4	4	4	3	3	3	5	3	2	3	3	4	3	3	3	3	3	3
2	4	5	2	7	2	2	1	6	3	3	4	5	5	5	1	1	1	1	4	4	4	4	4	4	4	4	4	4	4	4	5	4	5	4	5	4	5	5	5	4	4	4	4	4	4	4	4	4	4
1	4	5	1	5	4	4	1	5	1	4	3	4	4	4	1	2	2	2	3	2	4	2	5	5	5	5	3	4	4	4	4	4	4	5	4	4	5	5	5	4	4	5	5	4	4	4	4	5	4
1	4	3	3	5	5	3	1	4	1	3	3	5	5	5	1	1	1	1	4	2	5	4	4	4	4	4	4	4	4	4	4	4	4	5	4	4	4	5	5	5	2	4	5	4	3	4	3	2	5
1	5	6	3	9	1	1	1	3	2	5	1	3	3	1	2	2	2	2	3	3	3	3	3	3	3	3	3	3	3	3	3	3	3	3	3	3	3	3	3	3	3	3	3	3	3	3	3	3	3
1	5	5	2	5	1	1	1	3	2	4	3	3	3	3	1	1	1	1	4	4	4	4	4	4	4	4	4	4	4	4	4	4	4	4	4	4	4	4	4	3	3	3	4	3	3	3	3	3	4
2	5	3	3	4	4	4	3	4	2	4	6	4	4	4	1	1	1	1	4	4	4	4	4	4	4	4	4	4	4	4	4	4	4	4	4	4	4	4	4	4	4	4	4	4	4	4	4	4	4
2	4	4	2	6	4	4	2	4	2	2	1	4	4	4	2	2	2	1	1	2	4	4	4	4	4	4	4	4	4	4	4	4	4	4	4	4	4	4	4	4	4	4	5	4	5	4	4	4	4
2	6	4	3	8	6	4	1	2	2	3	6	5	5	5	1	1	1	1	5	5	5	5	5	5	5	5	5	5	5	5	5	5	5	5	5	5	5	5	5	5	5	5	5	4	4	5	5	3	3
1	3	5	1	9	5	3	1	1	2	4	1	4	4	3	1	1	1	1	5	5	5	5	5	5	5	5	5	5	5	5	5	5	5	5	5	5	5	5	5	4	4	4	4	4	4	4	4	4	4
2	4	5	3	6	3	3	1	2	2	2	3	4	4	5	1	1	1	1	3	4	5	3	4	5	5	5	5	5	5	5	5	5	5	4	3	4	4	5	4	4	4	4	4	4	3	4	4	4	4
2	5	4	2	4	6	4	1	2	2	2	2	4	4	4	1	1	2	1	4	1	5	4	5	5	5	5	5	4	4	5	5	5	5	3	4	5	4	5	4	4	4	4	4	3	3	3	4	3	3
1	3	6	1	9	5	3	1	2	2	3	3	5	5	5	1	1	1	1	4	2	5	4	4	4	3	4	4	5	2	5	5	5	5	3	4	4	4	4	4	4	4	4	3	4	4	4	3	5	4
1	4	5	2	6	9	4	1	2	2	4	6	5	5	5	1	1	1	1	5	5	4	5	5	5	5	5	5	4	5	5	5	5	4	5	5	5	5	5	5	5	5	5	5	5	5	5	5	5	5
2	4	5	3	6	3	4	2	2	2	3	6	4	4	5	1	1	1	1	5	5	5	5	5	5	5	5	5	5	5	5	5	5	5	5	5	5	5	5	5	4	4	4	4	4	4	4	4	4	4
1	5	2	2	7	3	3	3	6	3	6	6	5	5	5	1	2	1	2	4	4	4	4	4	3	5	5	4	5	5	5	5	5	4	3	4	5	5	5	5	3	3	3	3	3	3	3	3	3	3
2	2	5	3	6	2	3	3	4	3	6	6	4	4	4	1	1	1	2	4	3	4	4	4	4	3	3	4	4	4	3	4	4	3	3	3	3	4	3	3	4	3	4	5	5	5	5	4	4	5
1	5	2	2	7	3	3	3	6	3	6	3	3	3	3	2	1	1	1	4	3	4	4	4	4	4	4	4	4	4	4	4	4	4	4	4	4	4	4	4	3	3	3	3	3	3	3	3	3	3
2	2	5	3	6	2	3	3	4	3	6	6	5	5	5	1	1	1	1	4	4	4	5	4	5	4	4	4	4	4	5	5	4	4	4	4	4	4	4	4	4	4	4	4	4	4	4	4	3	3
2	5	3	3	6	4	4	3	4	3	3	2	4	4	5	1	1	1	1	4	4	4	4	4	4	4	4	4	4	4	4	4	4	4	4	4	4	4	4	4	5	4	4	4	4	4	4	4	4	4
2	4	5	3	6	6	3	3	2	3	5	3	4	4	4	2	1	1	1	4	4	5	3	5	5	5	5	4	4	3	3	3	3	3	4	4	4	5	5	5	4	5	4	4	4	4	5	4	3	4
2	1	3	1	1	1	3	2	6	3	4	6	4	4	3	1	1	1	1	3	2	4	3	4	4	4	4	4	3	3	5	5	5	4	4	3	4	3	3	3	3	3	3	4	3	3	4	3	3	2
1	6	4	2	8	2	1	1	6	2	3	6	5	5	5	1	1	1	1	3	1	5	5	5	5	5	5	5	5	5	5	5	5	5	5	5	5	5	5	5	5	5	5	5	4	4	4	4	4	3
2	6	2	3	9	1	1	1	6	2	2	6	4	3	4	1	2	1	1	3	5	5	5	5	5	5	5	5	5	5	5	5	5	5	4	1	5	5	5	5	4	5	5	5	2	2	4	2	3	5
2	6	5	3	2	3	5	1	4	2	4	3	4	4	4	1	1	2	1	4	1	4	4	4	4	4	4	4	4	4	4	4	4	4	4	4	4	4	4	4	4	4	4	4	2	2	3	3	4	4
2	5	4	2	9	2	1	1	4	2	4	6	5	5	5	1	1	1	1	4	5	5	5	5	5	5	5	5	5	5	5	5	5	5	5	5	5	5	5	5	5	5	5	3	5	5	5	5	5	5
2	5	2	3	8	4	1	1	2	2	4	6	5	3	5	1	1	1	1	4	4	4	4	4	4	4	4	4	4	3	4	4	4	4	4	4	4	4	4	4	5	5	5	5	5	5	5	5	5	5
1	5	2	3	6	2	3	1	6	3	3	6	3	3	3	2	2	2	2	4	3	4	4	3	3	3	3	3	3	3	3	4	4	3	3	3	3	3	3	3	5	5	5	5	5	5	5	5	5	5
2	3	2	1	7	3	1	1	4	2	3	2	3	3	4	1	1	1	2	3	3	3	3	3	3	3	3	3	3	3	3	3	3	3	3	3	3	3	3	3	3	3	3	3	3	3	3	3	3	3
1	5	2	2	7	3	4	1	2	3	3	6	3	3	4	1	1	1	1	4	3	4	4	3	4	4	4	3	4	4	4	4	4	3	3	3	4	4	4	3	4	5	4	4	4	4	4	4	3	3
1	2	5	1	6	3	3	2	6	3	3	5	5	5	5	1	1	1	1	3	3	4	4	4	4	4	4	4	4	4	4	4	4	4	4	4	4	4	4	4	5	5	5	5	5	5	5	5	5	5
2	5	4	2	6	8	2	1	2	2	3	6	4	4	4	1	1	1	1	4	3	4	3	5	5	5	5	5	3	3	4	4	5	4	3	5	5	4	5	5	5	5	5	5	5	5	5	4	4	3
1	5	5	2	7	10	4	2	2	2	6	5	5	5	5	1	1	1	1	4	1	5	4	5	5	5	5	5	4	4	5	5	5	5	5	5	5	5	5	5	4	2	5	5	3	5	5	5	5	5
2	3	4	3	6	2	3	1	2	2	2	2	3	3	4	2	2	2	1	2	4	5	4	5	4	4	5	5	3	4	5	3	3	3	5	5	4	4	5	4	5	5	5	5	4	4	3	3	5	5
1	4	3	3	6	5	4	1	2	1	4	1	4	4	4	1	1	1	1	4	2	5	4	5	5	5	5	5	5	5	5	5	5	5	5	4	5	5	5	5	4	4	4	4	3	3	4	4	4	5
1	4	5	3	6	3	4	1	2	2	2	3	5	5	5	1	1	1	1	4	1	4	4	4	4	4	4	5	1	4	4	4	4	4	4	4	4	4	4	4	4	3	4	4	4	2	4	4	4	3
2	5	3	3	8	1	1	1	2	2	5	3	3	3	3	1	1	1	1	3	3	4	3	4	4	4	4	4	4	4	4	4	4	4	4	3	4	4	4	4	4	4	3	3	3	3	3	3	3	3
2	5	3	2	8	7	1	1	4	2	6	2	4	3	4	2	1	2	1	4	3	3	3	4	4	4	4	4	3	3	3	3	3	3	3	4	3	3	4	4	4	4	4	4	4	4	4	4	4	4
1	4	3	2	6	3	4	2	2	2	4	2	4	4	4	1	1	1	1	4	2	4	4	4	4	4	4	4	4	4	4	4	4	4	4	4	4	4	4	4	4	5	5	4	4	4	4	4	4	4
2	3	6	1	2	3	4	2	1	3	4	3	4	4	4	1	1	1	1	5	5	5	5	5	5	5	5	5	5	5	5	5	5	5	5	5	5	5	5	5	5	5	5	5	5	5	5	5	5	5
2	4	3	2	7	4	3	1	2	2	3	6	3	3	3	1	1	1	1	1	2	4	4	4	4	4	4	4	4	4	4	4	4	4	4	4	4	5	5	5	4	3	4	4	4	3	4	3	3	3
2	3	4	1	6	3	2	2	6	3	3	3	4	3	4	2	2	2	2	3	3	3	3	3	3	3	3	3	3	3	3	3	3	3	3	3	3	3	3	3	5	5	5	5	5	5	5	5	5	4
1	2	3	1	5	3	2	1	1	2	4	2	3	3	3	1	2	2	1	4	1	4	4	4	4	4	4	4	3	3	4	4	4	4	4	4	3	4	4	4	4	4	4	3	4	3	3	3	4	3
1	5	1	1	1	1	3	1	1	1	2	2	5	5	4	1	1	1	1	5	3	5	4	5	5	5	5	5	5	5	5	4	5	5	4	5	5	5	5	5	4	4	5	3	3	3	4	3	4	3
2	6	5	2	8	2	4	1	2	3	3	6	4	4	4	1	1	1	1	4	2	5	5	5	5	5	5	5	5	5	5	5	5	5	5	5	5	5	5	4	5	5	5	5	5	4	4	4	4	4
2	6	5	3	8	4	1	1	3	3	3	6	4	3	4	1	1	1	2	4	4	4	4	4	4	4	4	4	4	4	4	4	4	4	4	4	4	4	4	4	5	5	5	5	5	5	5	5	5	5
2	2	5	1	6	2	4	1	2	3	3	2	4	4	4	2	2	2	2	3	3	3	4	4	4	4	4	3	4	4	4	4	4	4	4	4	4	4	4	4	5	5	5	5	5	5	5	4	4	4
1	5	3	3	5	4	4	1	4	2	3	2	4	4	3	2	2	2	1	4	4	4	4	4	4	4	4	4	4	4	4	4	4	4	4	4	4	4	4	4	5	5	5	5	5	5	5	5	5	4
1	6	3	3	8	2	1	3	6	3	3	2	4	4	4	1	1	1	1	4	4	4	4	4	4	4	4	4	4	4	4	4	4	4	4	4	4	4	4	4	4	5	5	4	5	5	5	5	5	5
1	4	4	3	6	4	3	1	6	3	3	2	4	4	5	1	1	1	1	4	4	4	3	4	4	5	4	4	4	3	4	3	3	4	3	4	4	4	5	4	5	4	4	4	4	4	4	4	5	3
1	2	5	1	1	1	5	1	5	4	3	2	4	5	5	1	1	1	1	4	4	4	4	4	4	5	5	4	5	5	5	5	4	3	4	4	3	4	4	4	4	4	5	5	5	5	4	5	5	4
1	2	5	1	1	1	1	4	3	4	4	8	5	5	5	1	1	1	1	5	5	5	5	5	5	5	5	5	5	5	5	5	5	5	3	4	5	5	5	3	5	5	5	5	5	5	5	5	5	5
2	4	1	3	2	2	3	3	2	2	5	4	4	5	5	1	1	1	1	3	3	3	3	3	3	3	3	3	3	3	3	3	3	3	3	3	3	3	3	3	3	3	3	3	3	3	3	3	3	3
2	5	3	3	7	2	3	3	4	2	6	3	4	3	4	1	1	1	1	4	2	4	3	4	4	4	4	4	4	4	4	4	4	4	4	4	4	4	4	4	4	4	3	4	4	3	4	3	3	3
1	2	6	3	7	1	2	1	4	2	6	5	4	4	4	1	1	1	1	4	4	4	4	4	4	4	4	4	4	4	4	4	4	4	4	4	4	4	4	4	4	4	4	4	4	4	4	5	3	3
2	3	4	1	2	2	3	3	2	1	2	5	4	4	4	1	2	2	2	4	4	4	5	5	4	5	5	4	5	5	4	5	5	3	5	4	3	4	5	4	4	4	5	5	4	4	5	5	4	5
1	5	4	3	5	6	3	3	2	2	6	7	4	4	4	2	1	1	1	4	2	4	4	4	4	4	4	4	4	4	4	4	4	4	4	4	4	4	4	4	4	4	4	4	4	4	4	4	4	4
2	5	3	2	8	2	1	1	4	2	2	3	4	4	5	2	1	1	1	4	4	4	5	5	4	5	5	5	5	5	5	5	5	5	5	4	4	4	4	4	4	4	4	5	4	5	4	4	5	3
2	5	3	2	7	2	4	1	4	2	2	3	4	4	5	2	1	1	1	4	4	4	5	5	4	5	5	5	5	5	5	5	4	5	5	5	5	5	5	5	5	4	5	5	5	4	5	4	5	4
2	4	3	3	6	3	4	1	2	2	3	2	3	3	3	2	2	2	2	4	4	4	4	4	4	4	4	4	4	4	4	4	4	4	3	3	3	4	3	4	4	3	3	3	3	3	4	3	3	3
2	4	3	3	6	3	4	2	2	2	3	6	4	4	4	1	2	1	1	5	3	4	4	4	3	3	4	4	3	4	4	4	4	5	5	5	4	5	5	4	4	4	5	5	4	5	4	3	4	4
2	4	5	3	2	7	3	1	2	2	2	2	4	4	4	1	1	1	1	4	4	4	3	4	4	4	4	4	4	4	4	4	4	4	4	4	4	4	4	4	5	5	5	5	5	5	5	4	4	4
2	4	6	3	2	5	4	1	2	2	3	6	4	4	4	1	1	1	1	4	4	4	4	4	4	4	4	4	4	3	3	3	3	3	4	3	4	4	4	3	4	4	4	4	3	3	4	3	4	4
2	1	5	1	1	1	4	2	2	2	3	1	4	4	3	2	1	1	1	4	2	4	4	4	4	4	4	4	4	4	4	4	4	4	3	3	3	3	4	3	4	3	4	4	4	4	4	3	3	3
1	4	4	2	5	10	4	2	2	2	3	6	4	4	4	1	2	1	1	4	2	4	4	4	4	4	4	4	4	4	4	4	4	4	4	4	4	4	4	4	4	4	4	4	4	4	4	3	3	3
2	4	5	2	4	5	4	2	2	2	4	6	4	4	4	1	2	2	2	4	4	4	4	4	4	4	4	4	3	4	4	4	4	4	3	4	4	3	4	4	4	4	4	4	4	4	4	4	4	4
2	4	5	1	2	5	3	2	3	2	4	6	4	4	4	1	1	1	1	4	4	3	4	4	4	4	4	4	4	4	4	4	4	4	4	4	4	4	4	4	4	4	4	4	4	4	4	4	4	4
2	4	5	1	9	3	3	1	4	2	4	6	4	3	4	1	1	1	2	4	3	4	3	4	4	4	4	4	4	3	4	4	4	4	4	4	4	4	4	4	4	4	4	4	3	4	4	4	3	4
1	2	6	1	1	1	2	1	2	4	3	3	3	3	4	1	2	2	2	4	4	4	2	4	4	4	4	4	4	3	4	5	5	5	4	4	3	4	5	3	3	4	3	3	4	4	3	3	4	3
2	3	5	3	4	7	4	1	2	2	2	2	5	5	5	2	2	2	1	3	4	4	3	4	4	4	4	4	3	3	4	4	4	4	4	4	4	4	4	4	4	4	4	4	4	4	4	3	3	4
1	4	3	4	5	2	4	1	4	2	3	1	5	5	5	2	1	1	1	3	1	5	5	5	5	5	4	5	5	5	5	5	5	5	5	5	5	5	5	5	5	4	5	5	5	5	5	5	5	5
2	3	5	3	8	1	1	1	6	2	6	6	4	4	5	1	1	1	1	5	2	5	5	5	5	5	5	5	3	5	5	5	5	5	3	5	5	5	5	5	5	5	5	4	4	4	4	4	5	5
1	6	3	3	7	2	1	3	2	2	2	1	4	4	4	1	1	1	1	5	5	5	5	5	5	5	5	5	5	5	5	5	5	5	5	5	5	5	5	5	5	5	4	5	4	4	4	3	3	3
2	1	5	1	1	1	1	3	2	2	1	1	4	4	4	2	1	1	1	2	2	2	3	2	2	2	2	2	3	3	2	2	2	2	2	2	2	2	2	2	4	4	4	4	4	4	4	4	4	4
2	3	4	3	7	3	4	3	5	2	6	6	3	3	4	1	1	2	2	4	4	4	4	4	4	4	4	4	4	4	4	4	4	4	4	4	4	4	4	4	4	3	4	4	4	4	4	4	3	3
2	4	4	3	7	8	4	1	2	2	2	2	4	4	4	1	1	1	1	4	3	4	4	4	4	4	4	4	4	4	4	4	4	4	4	4	4	4	4	4	4	4	4	4	4	4	4	4	4	4
1	1	5	1	1	1	1	3	2	2	3	1	5	5	5	2	2	1	1	3	3	5	4	5	5	4	5	3	2	5	5	5	5	3	4	4	5	5	5	4	5	5	5	5	4	5	5	5	5	5
2	4	5	2	2	4	4	3	2	4	5	2	4	4	4	1	1	1	1	5	5	5	4	5	5	5	5	5	4	4	5	5	5	5	5	5	5	5	5	5	4	3	3	3	4	4	4	4	4	3
1	2	5	1	1	1	5	2	2	2	3	6	4	3	4	1	1	1	1	3	2	4	2	5	5	5	5	4	3	2	4	5	5	4	4	5	5	5	5	5	5	5	4	5	5	5	4	3	5	3
1	4	6	2	6	7	4	3	2	4	6	6	4	4	4	1	1	1	1	5	3	4	4	4	4	5	5	4	4	4	5	5	5	5	4	5	5	5	5	5	5	4	4	4	5	5	4	4	4	5
2	2	5	1	4	2	4	3	4	2	6	2	3	3	4	2	2	2	1	4	4	5	5	5	5	5	5	5	5	5	5	5	5	5	5	5	5	5	5	5	5	5	5	5	2	2	5	3	3	3
1	2	6	1	5	6	5	3	4	2	1	1	4	5	4	2	2	1	1	5	5	5	5	5	5	5	5	5	5	5	5	5	5	5	5	5	5	5	5	5	5	5	5	5	5	5	5	5	5	5
1	3	5	1	5	5	4	3	4	2	5	2	4	4	4	1	1	1	1	5	5	5	5	5	5	5	5	5	5	5	5	5	5	5	5	5	5	5	5	5	5	5	5	5	5	5	5	5	5	5
2	4	4	3	5	10	3	1	2	2	3	2	4	4	3	1	1	1	1	5	5	5	5	5	5	5	5	5	5	5	5	5	5	5	5	5	5	5	5	5	5	5	5	5	3	3	5	3	5	5
2	4	3	2	5	3	4	1	2	2	4	5	3	4	3	1	1	1	1	4	2	4	4	4	4	4	4	4	4	4	4	4	4	4	4	4	4	4	4	4	4	3	4	4	4	4	4	4	4	4
1	2	5	1	5	2	3	3	4	2	6	2	4	4	4	1	1	1	1	5	1	3	5	4	4	5	4	4	4	4	5	4	4	4	3	3	5	5	4	4	4	5	3	3	5	5	5	4	3	3
1	2	5	2	5	4	4	2	2	2	2	2	5	5	5	1	1	1	1	5	5	5	5	5	5	5	5	5	5	5	5	5	5	5	5	5	5	5	5	5	5	5	5	5	5	5	5	5	5	5
2	5	4	3	4	3	4	3	2	2	2	1	4	3	5	2	1	1	1	5	1	5	5	5	5	5	5	5	5	4	5	5	5	5	5	4	4	4	4	5	5	5	5	5	5	5	5	5	5	5
2	1	5	2	5	2	3	2	2	2	3	2	4	4	4	1	1	1	1	5	5	5	5	5	5	5	5	5	5	5	5	5	5	5	5	5	5	5	5	5	4	4	4	4	5	3	3	3	4	3
2	4	4	2	9	1	1	3	4	2	6	2	4	4	4	1	2	2	1	4	1	4	4	4	4	4	4	4	4	4	4	4	4	4	4	4	4	4	4	4	4	5	5	5	5	5	5	5	5	5
1	2	5	1	6	2	5	3	4	2	3	6	3	3	3	1	2	2	1	4	4	4	3	5	4	4	4	4	4	4	4	4	4	4	3	3	4	4	4	5	4	4	4	4	4	4	4	4	4	4
1	4	5	2	5	4	4	3	3	2	6	1	4	4	4	1	1	1	1	5	5	5	5	5	5	5	5	5	5	5	5	5	5	5	5	5	5	5	5	5	5	5	5	5	5	5	5	4	4	3
1	2	5	1	4	2	3	3	4	2	5	6	4	3	3	1	1	2	1	3	3	4	4	4	4	4	4	4	4	4	4	4	4	4	4	4	4	4	4	4	4	4	4	4	4	4	4	4	4	4
2	1	5	1	1	1	1	3	2	2	4	6	4	4	4	1	2	2	2	4	4	3	4	4	3	4	4	4	3	4	4	4	4	3	4	4	4	4	4	4	4	4	4	5	5	4	5	3	3	3
2	2	5	1	7	1	3	3	2	2	4	6	5	5	4	2	2	2	1	5	4	5	5	5	5	5	5	5	5	5	5	5	5	5	5	5	5	5	5	5	5	4	4	4	4	4	5	4	4	5
1	5	6	3	5	10	4	1	6	2	4	6	5	5	5	1	1	1	1	5	3	5	5	5	5	5	5	5	5	5	5	5	5	5	5	5	5	5	5	5	5	5	5	5	4	4	5	5	2	4
1	4	5	3	9	7	4	1	4	2	2	5	4	4	4	1	1	2	1	4	4	4	4	4	4	4	4	4	4	4	4	4	4	4	4	4	4	4	4	4	4	4	4	4	4	4	4	4	4	4
2	5	4	2	8	10	5	1	6	2	3	6	5	5	5	2	2	2	2	4	1	4	4	4	4	4	4	4	4	4	4	4	4	4	4	4	4	4	4	4	5	5	1	5	1	5	5	5	5	5
2	4	3	2	4	6	3	1	5	2	4	6	4	4	4	2	2	2	2	1	3	1	1	1	1	1	1	1	3	1	1	1	1	1	1	1	1	1	1	1	5	5	5	5	4	5	4	3	5	5
2	1	3	1	1	1	1	1	5	2	2	6	5	5	4	1	1	1	1	1	4	5	1	5	5	1	1	5	5	3	3	3	3	5	5	4	4	5	5	5	5	5	5	5	5	5	5	5	5	5
2	1	2	1	1	1	5	2	2	2	3	6	4	3	4	1	1	1	1	5	5	5	5	5	5	5	5	5	5	5	5	5	5	5	5	5	5	5	5	5	5	5	5	5	5	5	5	5	5	5
1	5	6	3	7	10	3	1	4	4	3	4	5	3	5	1	1	1	1	3	2	5	4	5	5	4	5	5	5	5	5	5	5	5	3	4	5	5	5	5	5	4	4	4	4	4	4	4	4	3
1	2	5	1	1	6	3	2	2	2	3	2	4	4	4	2	1	1	1	4	4	4	4	4	4	4	4	4	4	4	4	4	4	4	4	4	3	4	4	4	4	4	4	4	4	4	4	4	4	4
1	5	4	3	6	2	3	1	2	2	3	2	4	4	4	1	1	1	1	4	2	5	4	5	5	5	5	5	5	5	5	5	5	5	5	5	5	5	5	5	5	5	5	5	4	3	3	3	3	3
2	4	3	2	4	3	3	1	2	2	3	2	3	3	3	1	1	2	1	4	3	4	4	4	4	4	4	4	4	4	4	4	4	4	4	4	4	4	4	4	3	4	4	5	2	2	4	3	2	2
1	2	5	1	6	7	4	1	2	2	3	2	4	2	4	1	1	1	1	5	3	5	3	5	5	5	5	5	5	4	5	5	5	5	4	5	5	5	5	5	4	4	5	2	2	4	3	2	2	3
1	2	5	1	6	2	5	1	2	2	3	6	4	3	3	2	1	1	1	3	4	4	3	4	4	4	4	4	4	3	4	4	4	4	3	3	3	3	4	4	4	4	4	4	3	3	4	3	3	3
1	5	4	2	8	6	1	1	2	2	2	6	4	4	5	1	1	1	1	5	5	5	4	5	5	5	5	5	5	5	5	5	4	5	4	5	5	5	5	4	4	4	5	5	4	4	4	4	4	4
1	4	4	3	6	8	4	1	2	2	2	6	5	3	4	1	1	1	1	5	5	5	5	5	5	5	5	5	5	5	5	5	5	5	5	5	5	5	5	5	5	4	4	4	4	4	4	3	4	3
2	4	6	3	2	6	4	1	2	2	3	6	5	5	5	1	1	1	1	5	1	5	5	5	5	5	5	5	5	5	5	5	5	5	5	5	5	5	5	5	5	5	5	5	5	5	5	5	4	5
2	5	2	3	4	2	4	2	2	2	4	2	5	5	5	1	2	2	1	4	4	4	4	4	5	5	4	4	4	4	5	4	4	4	4	4	4	4	4	4	5	5	5	5	5	5	5	5	5	5
2	3	6	3	2	4	4	1	2	2	3	2	5	5	5	1	1	1	1	4	1	5	4	5	5	5	5	5	4	4	5	5	5	5	4	5	5	5	5	5	5	5	5	5	5	4	5	5	5	4
1	3	6	1	1	1	4	1	1	1	3	1	4	3	3	1	1	1	1	4	5	5	4	5	4	5	5	4	5	4	5	5	5	5	4	4	5	4	4	4	4	4	4	5	3	3	4	4	3	5
1	6	3	2	8	1	2	3	4	2	6	1	5	4	4	1	1	1	1	4	3	4	4	4	4	4	4	4	4	4	4	4	4	4	4	4	4	4	4	4	5	4	4	4	4	4	4	4	4	4
2	5	3	2	9	1	2	3	4	3	4	6	4	4	4	1	1	1	1	4	3	4	5	4	4	4	5	4	3	4	5	5	5	3	4	4	4	4	5	4	4	4	4	4	4	4	4	4	4	3
2	5	2	2	9	1	3	3	4	3	4	3	5	4	4	1	1	1	1	4	4	4	4	4	4	3	3	3	4	4	3	3	3	4	3	3	3	4	4	3	4	3	3	3	3	3	3	3	3	3
1	5	5	2	8	7	1	1	2	2	3	6	4	4	4	1	1	1	1	5	3	4	5	4	4	5	5	5	3	3	4	4	4	4	4	4	4	4	5	4	5	3	4	4	4	4	4	3	3	3
1	5	4	3	8	1	1	1	4	2	6	3	5	2	5	1	1	1	1	5	5	5	5	5	5	5	5	5	5	5	5	5	5	5	5	5	5	5	5	5	5	5	5	5	5	5	4	3	3	3
2	6	5	2	8	1	1	3	4	2	4	2	3	3	3	1	1	1	1	3	4	5	3	5	3	5	5	5	5	5	5	5	5	5	3	5	4	5	5	5	5	5	5	5	5	4	5	4	4	4
2	4	4	3	9	4	2	1	2	2	5	1	4	4	4	1	1	1	1	4	3	4	5	5	4	5	5	5	4	5	5	5	5	5	3	3	3	5	5	5	5	5	5	5	5	5	5	5	5	5
2	6	3	4	8	4	1	1	4	2	3	6	4	4	5	1	1	1	1	3	2	4	4	4	4	4	4	4	4	4	4	4	4	4	4	4	4	4	4	5	5	3	4	5	3	5	5	5	4	5
2	4	4	3	5	4	2	1	2	2	2	2	5	5	5	1	1	1	1	5	5	5	4	5	5	5	5	5	5	4	5	5	5	5	5	5	5	5	5	5	4	5	5	4	5	5	4	4	4	5
1	6	3	2	8	2	4	3	2	2	6	6	5	5	4	1	1	1	1	5	4	5	5	5	5	5	5	5	5	5	5	5	5	5	5	5	5	5	5	5	5	5	5	5	5	4	4	4	4	5
2	5	3	3	7	1	1	1	4	2	4	6	4	4	4	1	1	1	1	4	4	4	4	5	4	4	4	4	4	4	4	4	4	4	4	4	4	4	4	4	4	4	4	4	4	4	4	4	4	3
2	1	5	1	1	1	3	1	6	2	4	2	4	4	3	2	1	1	1	4	2	4	4	4	4	4	4	4	4	4	4	4	4	4	4	4	4	4	4	4	5	5	5	5	5	5	5	3	2	3
1	5	4	3	7	2	3	1	4	2	3	2	4	4	4	1	1	1	1	4	2	4	5	5	3	5	5	4	4	5	5	5	4	4	4	5	4	5	5	5	4	4	5	4	5	5	5	4	5	4
1	5	3	3	4	4	4	3	4	2	4	6	4	3	4	1	1	1	1	4	4	4	5	5	5	4	5	4	5	4	5	4	4	4	5	5	5	5	4	4	4	4	4	5	5	5	5	4	4	4
1	2	5	1	1	1	1	1	2	2	4	7	4	4	4	2	1	2	2	3	3	4	4	4	4	4	4	4	4	4	4	4	4	4	4	4	3	3	4	4	4	4	3	3	4	4	4	4	3	3
1	6	5	3	8	1	1	1	2	2	3	1	3	3	3	2	1	1	1	4	4	4	4	4	4	4	4	4	4	4	4	4	4	4	4	4	4	4	4	4	4	4	4	4	4	4	4	4	4	4
2	6	4	3	8	1	1	1	2	2	3	1	4	3	2	2	2	2	1	4	4	4	4	4	4	4	4	4	4	4	4	4	4	4	4	4	4	4	4	4	4	4	4	4	4	4	4	4	4	4
1	5	3	3	3	2	4	3	4	3	5	6	4	4	4	1	1	1	1	4	2	4	4	5	5	4	5	4	4	4	5	5	5	5	4	4	4	5	5	5	5	5	4	4	4	4	5	5	3	3
2	5	5	3	4	3	5	3	2	3	2	2	4	4	4	1	1	1	1	4	4	4	4	4	4	4	4	4	2	3	4	4	4	4	4	4	4	4	4	4	5	5	5	5	5	5	5	5	5	5
1	2	5	1	6	2	3	1	2	2	3	1	4	4	4	1	1	1	1	4	4	4	4	4	4	4	4	4	4	4	4	4	4	4	4	4	4	4	4	4	4	4	4	4	4	4	4	4	4	4
1	2	3	1	6	2	4	1	2	2	2	1	5	5	4	2	2	1	1	4	5	5	4	4	4	5	5	5	5	5	5	5	5	5	5	5	5	5	5	5	3	4	4	5	5	5	5	4	4	4
1	3	5	1	2	6	3	1	4	2	5	6	4	4	4	1	1	1	1	5	5	5	5	5	5	5	5	5	5	5	5	5	5	5	5	5	5	5	5	5	4	4	4	4	4	4	4	4	4	4
2	5	4	1	1	1	2	1	2	2	3	3	5	3	5	1	1	1	1	4	4	4	5	5	5	3	4	4	4	3	5	5	5	4	2	4	4	4	5	5	4	5	5	4	4	4	4	5	5	3
1	6	3	2	8	5	2	1	2	2	3	3	5	4	5	1	1	1	1	2	2	4	4	5	5	5	4	5	4	4	4	5	5	4	4	4	4	4	5	4	3	3	3	3	2	3	3	3	3	3
2	1	5	1	1	1	1	1	2	2	2	2	4	4	4	1	1	1	2	4	4	5	4	5	4	4	4	3	4	3	4	4	4	4	3	5	4	4	5	5	4	4	4	4	3	3	3	3	4	4
1	6	2	2	8	1	1	1	2	2	4	1	5	5	5	1	1	1	1	4	4	4	4	4	4	4	4	4	4	4	4	5	5	4	4	4	4	4	4	4	5	4	4	4	4	4	4	4	4	4
2	6	2	2	7	1	1	1	2	2	3	1	4	3	4	2	1	2	2	4	3	4	4	4	3	3	3	3	3	3	4	4	4	4	3	3	3	3	3	3	3	3	3	3	3	3	3	3	3	3
2	2	5	1	1	1	1	1	4	4	2	2	4	4	3	2	2	1	1	4	4	4	3	4	5	4	4	5	4	5	5	5	5	4	5	4	5	5	5	5	4	4	5	4	4	4	4	4	4	4
1	2	4	1	2	4	3	1	4	4	2	3	5	4	4	1	1	1	1	4	4	4	4	5	5	5	5	5	3	4	5	5	5	5	4	4	4	5	5	5	4	4	5	4	4	3	3	3	5	4
1	3	5	1	6	3	4	2	2	1	6	1	4	4	5	1	1	1	1	3	1	5	4	5	5	5	5	5	4	5	5	5	5	5	5	5	5	5	5	4	5	5	5	5	4	4	5	5	5	5
1	5	4	3	5	7	4	1	2	2	4	1	4	4	4	1	1	1	1	4	3	4	3	5	5	5	5	3	4	4	5	5	5	5	4	5	5	5	5	4	5	5	5	5	5	5	5	5	4	3
1	4	4	3	7	7	4	1	1	2	3	1	4	4	4	2	2	2	2	4	4	4	4	4	4	4	4	4	4	4	4	4	4	4	3	4	4	4	4	4	4	4	4	4	4	4	4	4	4	3
1	5	3	3	4	4	4	1	2	2	5	3	4	4	5	1	1	1	1	4	4	4	4	4	4	4	4	4	4	4	4	4	4	4	4	4	4	4	4	4	5	5	5	5	5	5	5	5	5	5
1	4	5	3	5	4	4	1	4	2	5	4	4	4	4	1	1	1	1	4	2	4	4	4	4	4	4	4	4	4	4	4	4	4	4	4	4	4	4	4	4	4	5	4	4	4	4	4	4	4
2	2	4	1	9	3	4	1	3	3	6	7	4	4	4	2	1	1	1	4	4	4	4	4	4	4	4	4	4	4	4	4	4	4	4	4	4	4	4	4	4	4	4	5	5	5	4	4	3	3
1	2	3	1	7	3	4	1	4	2	6	1	4	4	4	2	1	2	1	2	4	4	4	3	3	4	4	4	4	3	4	4	4	4	3	4	3	3	4	4	4	4	4	4	4	4	5	4	3	4
2	4	4	1	7	3	4	1	4	2	6	8	5	5	5	1	1	1	1	1	1	1	4	5	5	5	5	5	5	5	5	5	5	5	2	3	5	5	3	3	3	3	5	4	3	3	3	3	3	4
2	2	5	1	1	1	1	1	3	4	6	3	4	4	4	1	1	1	1	5	5	5	5	5	5	5	5	5	5	5	5	5	5	5	5	4	4	4	4	4	5	5	5	5	5	5	5	5	5	5
2	2	5	1	1	1	1	1	3	2	6	3	5	5	3	1	1	1	1	4	4	4	5	5	4	5	5	5	4	4	4	5	5	5	5	4	4	5	5	4	5	5	5	5	4	4	4	4	3	4
1	2	5	1	3	3	3	1	2	2	4	2	5	5	3	2	2	1	2	4	3	4	4	4	4	4	4	4	3	4	4	4	4	4	5	4	4	4	4	4	4	4	5	5	4	4	4	3	3	3
1	3	5	3	5	6	4	2	2	2	2	6	5	5	5	1	1	1	1	4	2	5	4	5	5	5	5	4	5	4	5	5	5	5	4	4	4	4	5	5	4	3	3	5	3	3	4	4	4	4
2	2	6	1	1	1	2	1	2	2	4	6	5	5	4	1	1	1	1	4	2	4	4	4	4	4	4	4	4	4	4	4	4	4	4	4	4	4	4	4	2	3	4	4	2	3	4	4	3	4
2	2	6	1	1	1	5	1	2	2	2	2	5	5	3	1	1	1	2	4	4	4	3	3	3	5	5	4	4	5	5	5	5	5	4	5	5	5	5	5	4	4	4	3	4	5	5	5	5	5
1	3	6	3	4	8	4	1	6	3	3	6	5	4	5	1	1	1	1	4	4	5	3	5	5	5	5	5	4	4	5	4	4	4	4	3	3	3	5	3	2	3	3	4	3	3	3	3	3	3
2	4	5	2	7	2	2	1	6	3	3	4	5	5	5	1	1	1	1	4	4	4	4	4	4	4	4	4	4	4	4	5	4	5	4	5	4	5	5	5	4	4	4	4	4	4	4	4	4	4
1	4	5	1	5	4	4	1	5	1	4	3	4	4	4	1	2	2	2	3	2	4	2	5	5	5	5	3	4	4	4	4	4	4	5	4	4	5	5	5	4	4	5	5	4	4	4	4	5	4
1	4	3	3	5	5	3	1	4	1	3	3	5	5	5	1	1	1	1	4	2	5	4	4	4	4	4	4	4	4	4	4	4	4	5	4	4	4	5	5	5	2	4	5	4	3	4	3	2	5
1	5	6	3	9	1	1	1	3	2	5	1	3	3	1	2	2	2	2	3	3	3	3	3	3	3	3	3	3	3	3	3	3	3	3	3	3	3	3	3	3	3	3	3	3	3	3	3	3	3
1	5	5	2	5	1	1	1	3	2	4	3	3	3	3	1	1	1	1	4	4	4	4	4	4	4	4	4	4	4	4	4	4	4	4	4	4	4	4	4	3	3	3	4	3	3	3	3	3	4
2	5	3	3	4	4	4	3	4	2	4	6	4	4	4	1	1	1	1	4	4	4	4	4	4	4	4	4	4	4	4	4	4	4	4	4	4	4	4	4	4	4	4	4	4	4	4	4	4	4
2	2	5	1	9	3	4	3	2	2	6	6	5	5	4	1	1	1	1	4	4	5	4	5	4	5	4	4	4	4	4	4	4	4	4	4	4	4	4	4	4	4	4	4	4	4	4	4	4	4
1	2	5	1	4	3	4	3	6	2	4	5	4	4	5	2	1	2	1	4	4	5	4	4	4	4	4	4	4	4	4	4	5	5	4	4	4	4	4	4	4	4	4	4	4	4	4	4	4	4
1	1	5	1	1	1	1	2	2	2	3	2	4	4	4	1	1	1	1	4	4	3	4	5	4	4	4	4	5	4	4	5	4	5	4	4	4	4	4	4	4	3	4	4	4	4	4	5	4	4
1	5	2	3	7	4	3	1	4	2	3	3	4	4	4	1	1	1	1	5	2	4	5	5	4	5	4	5	3	3	5	5	5	4	5	5	5	3	5	5	5	4	4	4	4	3	4	4	3	2
1	3	6	3	5	5	4	3	6	3	4	6	5	3	5	1	1	1	1	3	4	5	3	5	5	5	5	4	4	3	5	5	5	5	4	4	4	5	5	5	5	5	5	5	3	4	4	4	5	5
1	3	6	1	6	6	4	1	4	2	5	4	5	5	4	1	1	1	1	4	4	5	4	5	5	4	5	4	5	4	5	5	5	5	5	5	4	5	5	4	4	4	5	5	4	4	5	4	4	3
2	3	5	3	4	6	4	1	2	2	2	3	5	3	5	1	1	2	1	4	3	5	3	5	5	5	5	3	5	3	5	5	5	5	4	5	5	5	5	5	5	3	5	5	3	4	4	4	5	4
2	4	2	3	7	5	3	1	4	2	3	4	4	3	4	1	2	2	2	4	4	4	5	3	3	5	5	5	4	5	3	3	3	3	3	4	3	3	5	5	4	4	3	3	4	4	5	3	3	3
1	2	5	1	9	3	4	3	2	2	5	3	4	3	3	1	1	1	2	4	4	4	4	4	4	4	4	4	4	4	4	4	4	4	4	4	4	4	4	4	4	4	4	4	4	4	4	4	4	4
1	3	5	3	4	5	5	3	6	3	4	6	4	4	4	2	1	1	1	5	5	5	5	5	5	5	5	5	5	5	5	5	5	5	5	5	5	5	5	5	4	4	4	4	3	3	4	4	4	3
1	4	6	3	6	7	4	3	2	3	2	2	4	4	4	1	1	1	1	4	3	3	3	4	4	4	4	4	3	3	4	4	4	4	4	4	4	4	4	4	4	4	4	4	4	4	4	4	3	3
2	4	5	3	6	3	3	3	6	3	5	6	4	4	4	1	1	1	1	4	4	4	5	5	5	5	5	5	5	5	4	5	5	4	4	5	5	5	5	5	4	5	5	5	5	4	4	4	4	4
2	3	5	2	6	5	3	1	2	2	3	2	5	5	5	2	1	2	2	3	2	5	3	5	5	5	5	5	5	5	5	5	5	5	5	5	5	5	5	5	5	5	5	5	4	4	4	4	4	5
2	5	2	2	9	2	4	1	2	2	3	3	3	3	4	2	1	1	2	4	3	3	3	3	3	4	4	3	3	4	3	3	3	3	3	3	3	3	3	3	4	3	3	3	4	4	4	3	4	4
2	6	3	2	8	1	3	1	2	2	3	5	5	5	5	1	1	1	1	4	3	5	3	5	5	5	5	4	5	5	5	5	5	4	4	4	4	4	4	4	4	5	5	5	5	4	4	4	4	4
[truncated: 50 more columns]
