# Supplementary material for: Perceptions of tourists of the resources, ecological service functions and recreation value of the Guanwu National Forest Recreation Area
Source: PLoS One. 2021 Sep 30;16(9):e0257835. doi: 10.1371/journal.pone.0257835 (PMC8483363; doi:10.1371/journal.pone.0257835)
Supplement: S2 Data — (XLS) [file pone.0257835.s004.xls]

## Sheet: 觀霧20210612
D1.Gender	D2.Age	D3.Educational background	D4.Marital status	D5.Occupation	D6.Monthly income	D7.Monthly working days	D8.Residence	A1.Travel partners	A2.Means of transportation	A3.Traffic time	A4.Residence time	A5.Natural recreation resource evaluation	A6.Cultural recreation resource evaluation	A7.Willingness to revisit the area	A8.Know the supply function	A9.Know the regulation function	A10.Know the support function	A11.Know the culture function	B1.Able to provide food, fresh water, etc.	B2.Able to provide forest production	B3.Play the role in regulating flow and purifying water quality	B4.Able to provide medical resources	B5.Able to regulate the local climate and air quality	B6.Carbon storage and greenhouse gas reduction	B7.Establishes a buffer zone (such as the slope stabilizing function of trees) to prevent natural disasters	B8.Prevent soil erosion and maintain soil fertility	B9.Able to filter and decompose waste	B10.Provide pollination	B11.Pest control	B12.Provide necessary environment for animals and plants to survive	B13.Maintain species diversity	B14.Maintain genetic diversity	B15.Maintain the diversity of ecosystems	B16.Influence on art and culture	B17.Provide a leisure function	B18.Contribute to the academic field	B19.Provide spaces for environmental education	B20.Provide a relaxing environment	B21.Maintaining a sense of belonging between people and the natural environment	I1.The number of public facilities (parking lots, public toilets, service centers, etc.) in the recreation area, in your opinion	I2.The accessibility of the recreation area (public transportation, traffic roads, etc.), in your opinion	I3.The recreation area's recreation route planning, do you think	I4.The signage system of the recreation area (folders, explanatory signs, signage, etc.), do you think	I5.The convenience of food and drink in the recreation area, do you think	I6.The convenience of accommodation in the recreation area, do you think	I7.The service attitude of the staff in the recreation area, do you think	I8.The number of service personnel in the recreation area, do you think	I9.The external publicity and marketing of the resort, do you think	I10.The participation of local residents, in your opinion
2	4	3	3	6	3	4	1	2	2	3	2	3	3	3	2	2	2	2	4	4	4	4	4	4	4	4	4	4	4	4	4	4	4	3	3	3	4	3	4	4	3	3	3	3	3	4	3	3	3
2	4	3	3	6	3	4	2	2	2	3	6	4	4	4	1	2	1	1	5	3	4	4	4	3	3	4	4	3	4	4	4	4	5	5	5	4	5	5	4	4	4	5	5	4	5	4	3	4	4
2	4	5	3	2	7	3	1	2	2	2	2	4	4	4	1	1	1	1	4	4	4	3	4	4	4	4	4	4	4	4	4	4	4	4	4	4	4	4	4	5	5	5	5	5	5	5	4	4	4
2	4	6	3	2	5	4	1	2	2	3	6	4	4	4	1	1	1	1	4	4	4	4	4	4	4	4	4	4	3	3	3	3	3	4	3	4	4	4	3	4	4	4	4	3	3	4	3	4	4
2	1	5	1	1	1	4	2	2	2	3	1	4	4	3	2	1	1	1	4	2	4	4	4	4	4	4	4	4	4	4	4	4	4	3	3	3	3	4	3	4	3	4	4	4	4	4	3	3	3
1	4	4	2	5	10	4	2	2	2	3	6	4	4	4	1	2	1	1	4	2	4	4	4	4	4	4	4	4	4	4	4	4	4	4	4	4	4	4	4	4	4	4	4	4	4	4	3	3	3
2	4	5	2	4	5	4	2	2	2	4	6	4	4	4	1	2	2	2	4	4	4	4	4	4	4	4	4	3	4	4	4	4	4	3	4	4	3	4	4	4	4	4	4	4	4	4	4	4	4
2	4	5	1	2	5	3	2	3	2	4	6	4	4	4	1	1	1	1	4	4	3	4	4	4	4	4	4	4	4	4	4	4	4	4	4	4	4	4	4	4	4	4	4	4	4	4	4	4	4
2	4	5	1	9	3	3	1	4	2	4	6	4	3	4	1	1	1	2	4	3	4	3	4	4	4	4	4	4	3	4	4	4	4	4	4	4	4	4	4	4	4	4	4	3	4	4	4	3	4
1	2	6	1	1	1	2	1	2	4	3	3	3	3	4	1	2	2	2	4	4	4	2	4	4	4	4	4	4	3	4	5	5	5	4	4	3	4	5	3	3	4	3	3	4	4	3	3	4	3
1	2	5	1	1	1	3	3	2	4	3	2	4	5	2	2	2	2	2	4	4	4	4	4	4	4	4	4	4	4	4	4	4	4	4	4	4	4	4	4	4	4	4	4	4	4	4	4	3	3
1	3	6	1	1	6	4	1	4	2	5	2	4	4	4	2	2	2	2	4	4	4	4	4	4	4	4	4	4	4	4	4	4	4	4	4	4	4	3	3	4	3	2	4	2	2	2	2	2	4
1	2	6	1	8	1	1	2	4	2	5	6	5	5	4	1	1	1	1	4	2	4	4	4	4	4	4	4	3	3	4	4	4	4	4	4	4	4	4	4	4	4	4	4	3	3	4	3	3	4
2	3	5	1	4	4	2	1	1	2	4	3	5	5	5	1	1	1	1	3	3	3	4	4	4	4	4	4	4	4	4	4	4	4	4	4	4	4	4	4	4	3	3	3	3	3	3	3	3	3
2	4	5	3	4	5	3	1	2	2	5	6	4	4	4	1	1	1	1	3	2	4	3	4	4	4	4	3	3	4	4	4	4	4	3	4	4	4	4	4	4	4	4	4	4	4	3	3	2	3
1	4	4	3	2	4	3	1	2	2	3	2	5	4	3	1	1	2	1	4	4	4	3	4	4	4	4	4	4	4	4	4	4	4	4	4	4	4	4	4	4	3	4	4	5	4	5	4	3	3
1	3	5	1	4	6	4	3	4	2	2	4	4	4	4	2	2	2	2	4	3	4	3	4	4	4	4	4	4	4	4	4	4	3	3	4	4	4	4	4	4	4	4	4	4	4	3	3	3	3
2	2	6	1	1	1	4	1	4	2	2	3	4	3	3	1	1	1	1	5	5	5	3	5	5	5	5	5	5	3	5	5	5	5	5	5	5	5	5	5	4	3	4	5	2	2	4	3	4	5
2	3	5	1	1	5	2	3	3	2	3	2	5	5	5	2	2	2	2	4	3	4	5	5	4	5	5	5	5	5	5	4	4	4	3	4	4	4	5	5	5	4	4	4	4	4	4	4	4	4
2	4	5	3	5	7	4	3	2	2	2	2	5	5	5	1	1	1	1	4	4	5	4	5	5	5	5	5	5	5	5	5	5	5	4	5	5	5	5	5	4	4	4	4	4	3	5	4	4	4
2	3	6	3	2	4	4	1	2	2	3	7	4	4	4	1	1	1	1	4	4	4	3	4	4	4	4	4	4	4	4	4	4	4	3	4	4	4	4	4	5	5	5	5	5	5	5	4	4	4
2	3	6	3	2	4	4	1	2	2	3	7	4	4	4	1	1	1	1	4	4	4	3	4	4	4	4	4	4	4	4	4	4	4	3	4	4	4	4	4	5	5	5	5	5	5	5	4	4	4
1	4	6	3	5	5	4	3	2	2	2	1	3	3	3	1	1	1	1	4	4	4	3	4	4	4	4	4	4	4	4	4	4	4	4	4	4	4	4	4	4	4	4	4	4	3	3	3	3	4
2	4	4	3	6	1	1	3	2	2	6	2	4	4	4	2	2	2	1	4	4	4	3	4	4	4	4	4	3	3	4	4	4	4	4	4	4	4	4	4	5	5	5	2	2	2	3	3	3	2
1	4	6	3	6	6	4	1	2	2	2	3	4	4	4	1	1	1	1	4	4	4	4	4	4	4	4	4	4	4	4	4	4	4	4	4	4	4	4	4	4	4	4	4	4	4	4	4	4	4
1	5	6	3	2	6	3	1	2	1	4	2	4	4	5	1	1	1	1	5	3	5	4	5	4	4	4	4	4	4	4	5	5	4	4	5	5	5	5	5	5	4	4	4	4	4	4	3	3	4
2	3	6	1	6	3	3	1	4	2	3	2	4	4	4	2	2	2	2	2	2	4	2	4	4	4	4	2	3	3	4	4	4	4	3	3	4	4	4	4	4	2	3	3	4	4	4	4	4	3
2	1	2	1	1	1	1	3	2	2	1	2	5	5	4	1	1	1	1	3	4	3	3	4	4	4	4	3	3	3	5	5	5	5	3	4	4	4	5	4	4	4	4	4	4	3	4	4	4	4
2	1	2	1	1	1	1	3	3	2	1	2	5	5	4	1	1	1	1	3	4	3	4	3	3	4	4	4	3	4	4	4	4	4	4	4	4	4	4	4	4	3	4	3	3	4	4	3	4	4
2	2	3	1	1	1	1	3	4	2	1	2	5	5	4	1	1	1	1	3	2	5	3	5	5	5	5	5	5	5	5	5	5	5	5	5	5	5	5	5	4	5	4	4	4	4	4	4	4	4
2	4	3	1	7	2	4	1	4	2	3	2	2	2	4	2	1	1	1	4	1	5	4	5	5	5	5	5	5	5	5	5	5	5	5	5	5	5	5	5	4	4	4	4	4	4	4	4	4	4
1	5	3	2	7	6	4	1	4	2	2	3	3	4	3	2	1	1	1	5	5	5	5	5	5	5	5	5	5	4	5	5	5	5	4	5	4	4	4	4	3	3	3	3	3	3	3	3	3	3
2	2	5	2	4	2	4	2	2	2	3	6	4	4	4	1	1	1	1	5	5	5	3	5	5	5	5	5	5	5	5	5	5	5	5	5	5	5	5	5	5	5	5	5	5	5	5	3	3	3
2	3	5	3	4	7	4	1	2	2	2	2	5	5	5	2	2	2	1	3	4	4	3	4	4	4	4	4	3	3	4	4	4	4	4	4	4	4	4	4	4	4	4	4	4	4	4	3	3	4
1	4	3	4	5	2	4	1	4	2	3	1	5	5	5	2	1	1	1	3	1	5	5	5	5	5	4	5	5	5	5	5	5	5	5	5	5	5	5	5	5	4	5	5	5	5	5	5	5	5
2	3	5	3	8	1	1	1	6	2	6	6	4	4	5	1	1	1	1	5	2	5	5	5	5	5	5	5	3	5	5	5	5	5	3	5	5	5	5	5	5	5	5	4	4	4	4	4	5	5
1	6	3	3	7	2	1	3	2	2	2	1	4	4	4	1	1	1	1	5	5	5	5	5	5	5	5	5	5	5	5	5	5	5	5	5	5	5	5	5	5	5	4	5	4	4	4	3	3	3
2	1	5	1	1	1	1	3	2	2	1	1	4	4	4	2	1	1	1	2	2	2	3	2	2	2	2	2	3	3	2	2	2	2	2	2	2	2	2	2	4	4	4	4	4	4	4	4	4	4
2	3	4	3	7	3	4	3	5	2	6	6	3	3	4	1	1	2	2	4	4	4	4	4	4	4	4	4	4	4	4	4	4	4	4	4	4	4	4	4	4	3	4	4	4	4	4	4	3	3
2	4	4	3	7	8	4	1	2	2	2	2	4	4	4	1	1	1	1	4	3	4	4	4	4	4	4	4	4	4	4	4	4	4	4	4	4	4	4	4	4	4	4	4	4	4	4	4	4	4
1	1	5	1	1	1	1	3	2	2	3	1	5	5	5	2	2	1	1	3	3	5	4	5	5	4	5	3	2	5	5	5	5	3	4	4	5	5	5	4	5	5	5	5	4	5	5	5	5	5
2	4	5	2	2	4	4	3	2	4	5	2	4	4	4	1	1	1	1	5	5	5	4	5	5	5	5	5	4	4	5	5	5	5	5	5	5	5	5	5	4	3	3	3	4	4	4	4	4	3
1	2	5	1	1	1	5	2	2	2	3	6	4	3	4	1	1	1	1	3	2	4	2	5	5	5	5	4	3	2	4	5	5	4	4	5	5	5	5	5	5	5	4	5	5	5	4	3	5	3
1	4	6	2	6	7	4	3	2	4	6	6	4	4	4	1	1	1	1	5	3	4	4	4	4	5	5	4	4	4	5	5	5	5	4	5	5	5	5	5	5	4	4	4	5	5	4	4	4	5
2	2	5	1	4	2	4	3	4	2	6	2	3	3	4	2	2	2	1	4	4	5	5	5	5	5	5	5	5	5	5	5	5	5	5	5	5	5	5	5	5	5	5	5	2	2	5	3	3	3
1	2	6	1	5	6	5	3	4	2	1	1	4	5	4	2	2	1	1	5	5	5	5	5	5	5	5	5	5	5	5	5	5	5	5	5	5	5	5	5	5	5	5	5	5	5	5	5	5	5
1	3	5	1	5	5	4	3	4	2	5	2	4	4	4	1	1	1	1	5	5	5	5	5	5	5	5	5	5	5	5	5	5	5	5	5	5	5	5	5	5	5	5	5	5	5	5	5	5	5
2	4	4	3	5	10	3	1	2	2	3	2	4	4	3	1	1	1	1	5	5	5	5	5	5	5	5	5	5	5	5	5	5	5	5	5	5	5	5	5	5	5	5	5	3	3	5	3	5	5
2	4	3	2	5	3	4	1	2	2	4	5	3	4	3	1	1	1	1	4	2	4	4	4	4	4	4	4	4	4	4	4	4	4	4	4	4	4	4	4	4	3	4	4	4	4	4	4	4	4
1	2	5	1	5	2	3	3	4	2	6	2	4	4	4	1	1	1	1	5	1	3	5	4	4	5	4	4	4	4	5	4	4	4	3	3	5	5	4	4	4	5	3	3	5	5	5	4	3	3
1	2	5	2	5	4	4	2	2	2	2	2	5	5	5	1	1	1	1	5	5	5	5	5	5	5	5	5	5	5	5	5	5	5	5	5	5	5	5	5	5	5	5	5	5	5	5	5	5	5
2	5	4	3	4	3	4	3	2	2	2	1	4	3	5	2	1	1	1	5	1	5	5	5	5	5	5	5	5	4	5	5	5	5	5	4	4	4	4	5	5	5	5	5	5	5	5	5	5	5
2	1	5	2	5	2	3	2	2	2	3	2	4	4	4	1	1	1	1	5	5	5	5	5	5	5	5	5	5	5	5	5	5	5	5	5	5	5	5	5	4	4	4	4	5	3	3	3	4	3
2	4	4	2	9	1	1	3	4	2	6	2	4	4	4	1	2	2	1	4	1	4	4	4	4	4	4	4	4	4	4	4	4	4	4	4	4	4	4	4	4	5	5	5	5	5	5	5	5	5
1	2	5	1	6	2	5	3	4	2	3	6	3	3	3	1	2	2	1	4	4	4	3	5	4	4	4	4	4	4	4	4	4	4	3	3	4	4	4	5	4	4	4	4	4	4	4	4	4	4
1	4	5	2	5	4	4	3	3	2	6	1	4	4	4	1	1	1	1	5	5	5	5	5	5	5	5	5	5	5	5	5	5	5	5	5	5	5	5	5	5	5	5	5	5	5	5	4	4	3
1	2	5	1	4	2	3	3	4	2	5	6	4	3	3	1	1	2	1	3	3	4	4	4	4	4	4	4	4	4	4	4	4	4	4	4	4	4	4	4	4	4	4	4	4	4	4	4	4	4
2	1	5	1	1	1	1	3	2	2	4	6	4	4	4	1	2	2	2	4	4	3	4	4	3	4	4	4	3	4	4	4	4	3	4	4	4	4	4	4	4	4	4	5	5	4	5	3	3	3
2	2	5	1	7	1	3	3	2	2	4	6	5	5	4	2	2	2	1	5	4	5	5	5	5	5	5	5	5	5	5	5	5	5	5	5	5	5	5	5	5	4	4	4	4	4	5	4	4	5
1	5	6	3	5	10	4	1	6	2	4	6	5	5	5	1	1	1	1	5	3	5	5	5	5	5	5	5	5	5	5	5	5	5	5	5	5	5	5	5	5	5	5	5	4	4	5	5	2	4
1	4	5	3	9	7	4	1	4	2	2	5	4	4	4	1	1	2	1	4	4	4	4	4	4	4	4	4	4	4	4	4	4	4	4	4	4	4	4	4	4	4	4	4	4	4	4	4	4	4
2	5	4	2	8	10	5	1	6	2	3	6	5	5	5	2	2	2	2	4	1	4	4	4	4	4	4	4	4	4	4	4	4	4	4	4	4	4	4	4	5	5	1	5	1	5	5	5	5	5
2	4	3	2	4	6	3	1	5	2	4	6	4	4	4	2	2	2	2	1	3	1	1	1	1	1	1	1	3	1	1	1	1	1	1	1	1	1	1	1	5	5	5	5	4	5	4	3	5	5
2	1	3	1	1	1	1	1	5	2	2	6	5	5	4	1	1	1	1	1	4	5	1	5	5	1	1	5	5	3	3	3	3	5	5	4	4	5	5	5	5	5	5	5	5	5	5	5	5	5
2	1	2	1	1	1	5	2	2	2	3	6	4	3	4	1	1	1	1	5	5	5	5	5	5	5	5	5	5	5	5	5	5	5	5	5	5	5	5	5	5	5	5	5	5	5	5	5	5	5
1	5	6	3	7	10	3	1	4	4	3	4	5	3	5	1	1	1	1	3	2	5	4	5	5	4	5	5	5	5	5	5	5	5	3	4	5	5	5	5	5	4	4	4	4	4	4	4	4	3
1	2	5	1	1	6	3	2	2	2	3	2	4	4	4	2	1	1	1	4	4	4	4	4	4	4	4	4	4	4	4	4	4	4	4	4	3	4	4	4	4	4	4	4	4	4	4	4	4	4
1	5	4	3	6	2	3	1	2	2	3	2	4	4	4	1	1	1	1	4	2	5	4	5	5	5	5	5	5	5	5	5	5	5	5	5	5	5	5	5	5	5	5	5	4	3	3	3	3	3
2	4	3	2	4	3	3	1	2	2	3	2	3	3	3	1	1	2	1	4	3	4	4	4	4	4	4	4	4	4	4	4	4	4	4	4	4	4	4	4	3	4	4	5	2	2	4	3	2	2
1	2	5	1	6	7	4	1	2	2	3	2	4	2	4	1	1	1	1	5	3	5	3	5	5	5	5	5	5	4	5	5	5	5	4	5	5	5	5	5	4	4	5	2	2	4	3	2	2	3
1	2	5	1	6	2	5	1	2	2	3	6	4	3	3	2	1	1	1	3	4	4	3	4	4	4	4	4	4	3	4	4	4	4	3	3	3	3	4	4	4	4	4	4	3	3	4	3	3	3
1	5	4	2	8	6	1	1	2	2	2	6	4	4	5	1	1	1	1	5	5	5	4	5	5	5	5	5	5	5	5	5	4	5	4	5	5	5	5	4	4	4	5	5	4	4	4	4	4	4
1	4	4	3	6	8	4	1	2	2	2	6	5	3	4	1	1	1	1	5	5	5	5	5	5	5	5	5	5	5	5	5	5	5	5	5	5	5	5	5	5	4	4	4	4	4	4	3	4	3
2	4	6	3	2	6	4	1	2	2	3	6	5	5	5	1	1	1	1	5	1	5	5	5	5	5	5	5	5	5	5	5	5	5	5	5	5	5	5	5	5	5	5	5	5	5	5	5	4	5
2	5	2	3	4	2	4	2	2	2	4	2	5	5	5	1	2	2	1	4	4	4	4	4	5	5	4	4	4	4	5	4	4	4	4	4	4	4	4	4	5	5	5	5	5	5	5	5	5	5
2	3	6	3	2	4	4	1	2	2	3	2	5	5	5	1	1	1	1	4	1	5	4	5	5	5	5	5	4	4	5	5	5	5	4	5	5	5	5	5	5	5	5	5	5	4	5	5	5	4
1	3	6	1	1	1	4	1	1	1	3	1	4	3	3	1	1	1	1	4	5	5	4	5	4	5	5	4	5	4	5	5	5	5	4	4	5	4	4	4	4	4	4	5	3	3	4	4	3	5
1	6	3	2	8	1	2	3	4	2	6	1	5	4	4	1	1	1	1	4	3	4	4	4	4	4	4	4	4	4	4	4	4	4	4	4	4	4	4	4	5	4	4	4	4	4	4	4	4	4
2	5	3	2	9	1	2	3	4	3	4	6	4	4	4	1	1	1	1	4	3	4	5	4	4	4	5	4	3	4	5	5	5	3	4	4	4	4	5	4	4	4	4	4	4	4	4	4	4	3
2	5	2	2	9	1	3	3	4	3	4	3	5	4	4	1	1	1	1	4	4	4	4	4	4	3	3	3	4	4	3	3	3	4	3	3	3	4	4	3	4	3	3	3	3	3	3	3	3	3
1	5	5	2	8	7	1	1	2	2	3	6	4	4	4	1	1	1	1	5	3	4	5	4	4	5	5	5	3	3	4	4	4	4	4	4	4	4	5	4	5	3	4	4	4	4	4	3	3	3
1	5	4	3	8	1	1	1	4	2	6	3	5	2	5	1	1	1	1	5	5	5	5	5	5	5	5	5	5	5	5	5	5	5	5	5	5	5	5	5	5	5	5	5	5	5	4	3	3	3
2	6	5	2	8	1	1	3	4	2	4	2	3	3	3	1	1	1	1	3	4	5	3	5	3	5	5	5	5	5	5	5	5	5	3	5	4	5	5	5	5	5	5	5	5	4	5	4	4	4
2	4	4	3	9	4	2	1	2	2	5	1	4	4	4	1	1	1	1	4	3	4	5	5	4	5	5	5	4	5	5	5	5	5	3	3	3	5	5	5	5	5	5	5	5	5	5	5	5	5
2	6	3	4	8	4	1	1	4	2	3	6	4	4	5	1	1	1	1	3	2	4	4	4	4	4	4	4	4	4	4	4	4	4	4	4	4	4	4	5	5	3	4	5	3	5	5	5	4	5
2	4	4	3	5	4	2	1	2	2	2	2	5	5	5	1	1	1	1	5	5	5	4	5	5	5	5	5	5	4	5	5	5	5	5	5	5	5	5	5	4	5	5	4	5	5	4	4	4	5
1	6	3	2	8	2	4	3	2	2	6	6	5	5	4	1	1	1	1	5	4	5	5	5	5	5	5	5	5	5	5	5	5	5	5	5	5	5	5	5	5	5	5	5	5	4	4	4	4	5
2	5	3	3	7	1	1	1	4	2	4	6	4	4	4	1	1	1	1	4	4	4	4	5	4	4	4	4	4	4	4	4	4	4	4	4	4	4	4	4	4	4	4	4	4	4	4	4	4	3
2	1	5	1	1	1	3	1	6	2	4	2	4	4	3	2	1	1	1	4	2	4	4	4	4	4	4	4	4	4	4	4	4	4	4	4	4	4	4	4	5	5	5	5	5	5	5	3	2	3
1	5	4	3	7	2	3	1	4	2	3	2	4	4	4	1	1	1	1	4	2	4	5	5	3	5	5	4	4	5	5	5	4	4	4	5	4	5	5	5	4	4	5	4	5	5	5	4	5	4
1	5	3	3	4	4	4	3	4	2	4	6	4	3	4	1	1	1	1	4	4	4	5	5	5	4	5	4	5	4	5	4	4	4	5	5	5	5	4	4	4	4	4	5	5	5	5	4	4	4
1	2	5	1	1	1	1	1	2	2	4	7	4	4	4	2	1	2	2	3	3	4	4	4	4	4	4	4	4	4	4	4	4	4	4	4	3	3	4	4	4	4	3	3	4	4	4	4	3	3
1	6	5	3	8	1	1	1	2	2	3	1	3	3	3	2	1	1	1	4	4	4	4	4	4	4	4	4	4	4	4	4	4	4	4	4	4	4	4	4	4	4	4	4	4	4	4	4	4	4
2	6	4	3	8	1	1	1	2	2	3	1	4	3	2	2	2	2	1	4	4	4	4	4	4	4	4	4	4	4	4	4	4	4	4	4	4	4	4	4	4	4	4	4	4	4	4	4	4	4
1	5	3	3	3	2	4	3	4	3	5	6	4	4	4	1	1	1	1	4	2	4	4	5	5	4	5	4	4	4	5	5	5	5	4	4	4	5	5	5	5	5	4	4	4	4	5	5	3	3
2	5	5	3	4	3	5	3	2	3	2	2	4	4	4	1	1	1	1	4	4	4	4	4	4	4	4	4	2	3	4	4	4	4	4	4	4	4	4	4	5	5	5	5	5	5	5	5	5	5
1	2	5	1	6	2	3	1	2	2	3	1	4	4	4	1	1	1	1	4	4	4	4	4	4	4	4	4	4	4	4	4	4	4	4	4	4	4	4	4	4	4	4	4	4	4	4	4	4	4
1	2	3	1	6	2	4	1	2	2	2	1	5	5	4	2	2	1	1	4	5	5	4	4	4	5	5	5	5	5	5	5	5	5	5	5	5	5	5	5	3	4	4	5	5	5	5	4	4	4
1	3	5	1	2	6	3	1	4	2	5	6	4	4	4	1	1	1	1	5	5	5	5	5	5	5	5	5	5	5	5	5	5	5	5	5	5	5	5	5	4	4	4	4	4	4	4	4	4	4
2	5	4	1	1	1	2	1	2	2	3	3	5	3	5	1	1	1	1	4	4	4	5	5	5	3	4	4	4	3	5	5	5	4	2	4	4	4	5	5	4	5	5	4	4	4	4	5	5	3
1	6	3	2	8	5	2	1	2	2	3	3	5	4	5	1	1	1	1	2	2	4	4	5	5	5	4	5	4	4	4	5	5	4	4	4	4	4	5	4	3	3	3	3	2	3	3	3	3	3
2	1	5	1	1	1	1	1	2	2	2	2	4	4	4	1	1	1	2	4	4	5	4	5	4	4	4	3	4	3	4	4	4	4	3	5	4	4	5	5	4	4	4	4	3	3	3	3	4	4
1	6	2	2	8	1	1	1	2	2	4	1	5	5	5	1	1	1	1	4	4	4	4	4	4	4	4	4	4	4	4	5	5	4	4	4	4	4	4	4	5	4	4	4	4	4	4	4	4	4
2	6	2	2	7	1	1	1	2	2	3	1	4	3	4	2	1	2	2	4	3	4	4	4	3	3	3	3	3	3	4	4	4	4	3	3	3	3	3	3	3	3	3	3	3	3	3	3	3	3
2	2	5	1	1	1	1	1	4	4	2	2	4	4	3	2	2	1	1	4	4	4	3	4	5	4	4	5	4	5	5	5	5	4	5	4	5	5	5	5	4	4	5	4	4	4	4	4	4	4
1	2	4	1	2	4	3	1	4	4	2	3	5	4	4	1	1	1	1	4	4	4	4	5	5	5	5	5	3	4	5	5	5	5	4	4	4	5	5	5	4	4	5	4	4	3	3	3	5	4
1	3	5	1	6	3	4	2	2	1	6	1	4	4	5	1	1	1	1	3	1	5	4	5	5	5	5	5	4	5	5	5	5	5	5	5	5	5	5	4	5	5	5	5	4	4	5	5	5	5
1	5	4	3	5	7	4	1	2	2	4	1	4	4	4	1	1	1	1	4	3	4	3	5	5	5	5	3	4	4	5	5	5	5	4	5	5	5	5	4	5	5	5	5	5	5	5	5	4	3
1	4	4	3	7	7	4	1	1	2	3	1	4	4	4	2	2	2	2	4	4	4	4	4	4	4	4	4	4	4	4	4	4	4	3	4	4	4	4	4	4	4	4	4	4	4	4	4	4	3
1	5	3	3	4	4	4	1	2	2	5	3	4	4	5	1	1	1	1	4	4	4	4	4	4	4	4	4	4	4	4	4	4	4	4	4	4	4	4	4	5	5	5	5	5	5	5	5	5	5
1	4	5	3	5	4	4	1	4	2	5	4	4	4	4	1	1	1	1	4	2	4	4	4	4	4	4	4	4	4	4	4	4	4	4	4	4	4	4	4	4	4	5	4	4	4	4	4	4	4
2	2	4	1	9	3	4	1	3	3	6	7	4	4	4	2	1	1	1	4	4	4	4	4	4	4	4	4	4	4	4	4	4	4	4	4	4	4	4	4	4	4	4	5	5	5	4	4	3	3
1	2	3	1	7	3	4	1	4	2	6	1	4	4	4	2	1	2	1	2	4	4	4	3	3	4	4	4	4	3	4	4	4	4	3	4	3	3	4	4	4	4	4	4	4	4	5	4	3	4
2	4	4	1	7	3	4	1	4	2	6	8	5	5	5	1	1	1	1	1	1	1	4	5	5	5	5	5	5	5	5	5	5	5	2	3	5	5	3	3	3	3	5	4	3	3	3	3	3	4
2	2	5	1	1	1	1	1	3	4	6	3	4	4	4	1	1	1	1	5	5	5	5	5	5	5	5	5	5	5	5	5	5	5	5	4	4	4	4	4	5	5	5	5	5	5	5	5	5	5
2	2	5	1	1	1	1	1	3	2	6	3	5	5	3	1	1	1	1	4	4	4	5	5	4	5	5	5	4	4	4	5	5	5	5	4	4	5	5	4	5	5	5	5	4	4	4	4	3	4
1	2	5	1	3	3	3	1	2	2	4	2	5	5	3	2	2	1	2	4	3	4	4	4	4	4	4	4	3	4	4	4	4	4	5	4	4	4	4	4	4	4	5	5	4	4	4	3	3	3
1	3	5	3	5	6	4	2	2	2	2	6	5	5	5	1	1	1	1	4	2	5	4	5	5	5	5	4	5	4	5	5	5	5	4	4	4	4	5	5	4	3	3	5	3	3	4	4	4	4
2	2	6	1	1	1	2	1	2	2	4	6	5	5	4	1	1	1	1	4	2	4	4	4	4	4	4	4	4	4	4	4	4	4	4	4	4	4	4	4	2	3	4	4	2	3	4	4	3	4
2	2	6	1	1	1	5	1	2	2	2	2	5	5	3	1	1	1	2	4	4	4	3	3	3	5	5	4	4	5	5	5	5	5	4	5	5	5	5	5	4	4	4	3	4	5	5	5	5	5
1	3	6	3	4	8	4	1	6	3	3	6	5	4	5	1	1	1	1	4	4	5	3	5	5	5	5	5	4	4	5	4	4	4	4	3	3	3	5	3	2	3	3	4	3	3	3	3	3	3
2	4	5	2	7	2	2	1	6	3	3	4	5	5	5	1	1	1	1	4	4	4	4	4	4	4	4	4	4	4	4	5	4	5	4	5	4	5	5	5	4	4	4	4	4	4	4	4	4	4
1	4	5	1	5	4	4	1	5	1	4	3	4	4	4	1	2	2	2	3	2	4	2	5	5	5	5	3	4	4	4	4	4	4	5	4	4	5	5	5	4	4	5	5	4	4	4	4	5	4
1	4	3	3	5	5	3	1	4	1	3	3	5	5	5	1	1	1	1	4	2	5	4	4	4	4	4	4	4	4	4	4	4	4	5	4	4	4	5	5	5	2	4	5	4	3	4	3	2	5
1	5	6	3	9	1	1	1	3	2	5	1	3	3	1	2	2	2	2	3	3	3	3	3	3	3	3	3	3	3	3	3	3	3	3	3	3	3	3	3	3	3	3	3	3	3	3	3	3	3
1	5	5	2	5	1	1	1	3	2	4	3	3	3	3	1	1	1	1	4	4	4	4	4	4	4	4	4	4	4	4	4	4	4	4	4	4	4	4	4	3	3	3	4	3	3	3	3	3	4
2	5	3	3	4	4	4	3	4	2	4	6	4	4	4	1	1	1	1	4	4	4	4	4	4	4	4	4	4	4	4	4	4	4	4	4	4	4	4	4	4	4	4	4	4	4	4	4	4	4
2	2	5	1	9	3	4	3	2	2	6	6	5	5	4	1	1	1	1	4	4	5	4	5	4	5	4	4	4	4	4	4	4	4	4	4	4	4	4	4	4	4	4	4	4	4	4	4	4	4
1	2	5	1	4	3	4	3	6	2	4	5	4	4	5	2	1	2	1	4	4	5	4	4	4	4	4	4	4	4	4	4	5	5	4	4	4	4	4	4	4	4	4	4	4	4	4	4	4	4
1	1	5	1	1	1	1	2	2	2	3	2	4	4	4	1	1	1	1	4	4	3	4	5	4	4	4	4	5	4	4	5	4	5	4	4	4	4	4	4	4	3	4	4	4	4	4	5	4	4
1	5	2	3	7	4	3	1	4	2	3	3	4	4	4	1	1	1	1	5	2	4	5	5	4	5	4	5	3	3	5	5	5	4	5	5	5	3	5	5	5	4	4	4	4	3	4	4	3	2
1	3	6	3	5	5	4	3	6	3	4	6	5	3	5	1	1	1	1	3	4	5	3	5	5	5	5	4	4	3	5	5	5	5	4	4	4	5	5	5	5	5	5	5	3	4	4	4	5	5
1	3	6	1	6	6	4	1	4	2	5	4	5	5	4	1	1	1	1	4	4	5	4	5	5	4	5	4	5	4	5	5	5	5	5	5	4	5	5	4	4	4	5	5	4	4	5	4	4	3
2	3	5	3	4	6	4	1	2	2	2	3	5	3	5	1	1	2	1	4	3	5	3	5	5	5	5	3	5	3	5	5	5	5	4	5	5	5	5	5	5	3	5	5	3	4	4	4	5	4
2	4	2	3	7	5	3	1	4	2	3	4	4	3	4	1	2	2	2	4	4	4	5	3	3	5	5	5	4	5	3	3	3	3	3	4	3	3	5	5	4	4	3	3	4	4	5	3	3	3
1	2	5	1	9	3	4	3	2	2	5	3	4	3	3	1	1	1	2	4	4	4	4	4	4	4	4	4	4	4	4	4	4	4	4	4	4	4	4	4	4	4	4	4	4	4	4	4	4	4
1	3	5	3	4	5	5	3	6	3	4	6	4	4	4	2	1	1	1	5	5	5	5	5	5	5	5	5	5	5	5	5	5	5	5	5	5	5	5	5	4	4	4	4	3	3	4	4	4	3
1	4	6	3	6	7	4	3	2	3	2	2	4	4	4	1	1	1	1	4	3	3	3	4	4	4	4	4	3	3	4	4	4	4	4	4	4	4	4	4	4	4	4	4	4	4	4	4	3	3
2	4	5	3	6	3	3	3	6	3	5	6	4	4	4	1	1	1	1	4	4	4	5	5	5	5	5	5	5	5	4	5	5	4	4	5	5	5	5	5	4	5	5	5	5	4	4	4	4	4
2	3	5	2	6	5	3	1	2	2	3	2	5	5	5	2	1	2	2	3	2	5	3	5	5	5	5	5	5	5	5	5	5	5	5	5	5	5	5	5	5	5	5	5	4	4	4	4	4	5
2	5	2	2	9	2	4	1	2	2	3	3	3	3	4	2	1	1	2	4	3	3	3	3	3	4	4	3	3	4	3	3	3	3	3	3	3	3	3	3	4	3	3	3	4	4	4	3	4	4
2	6	3	2	8	1	3	1	2	2	3	5	5	5	5	1	1	1	1	4	3	5	3	5	5	5	5	4	5	5	5	5	5	4	4	4	4	4	4	4	4	5	5	5	5	4	4	4	4	4
2	4	3	2	5	3	4	1	4	2	4	3	4	4	4	1	1	1	1	5	5	5	5	5	5	5	5	5	5	5	5	5	5	5	5	5	5	5	5	5	5	5	5	5	5	5	5	5	5	5
2	4	5	1	9	6	4	1	4	2	5	4	4	4	4	1	1	1	1	5	3	5	5	5	3	5	5	5	3	4	5	5	5	5	4	4	5	4	4	4	5	3	4	4	4	4	5	3	4	5
1	4	4	3	4	9	4	1	4	2	5	4	5	5	4	1	1	1	1	4	2	4	4	4	4	4	4	4	4	4	4	4	4	4	4	4	4	4	4	4	3	3	3	4	3	3	4	4	4	3
1	4	4	1	4	10	4	1	4	2	5	6	4	4	4	1	1	1	1	4	4	4	3	4	4	4	4	4	3	3	4	4	4	4	3	5	4	5	5	4	3	3	3	4	3	3	4	4	4	3
1	4	5	1	4	7	3	1	4	2	3	3	4	3	4	1	1	1	1	4	3	4	4	4	3	4	4	4	3	4	4	4	4	4	4	4	4	4	4	4	4	3	4	4	2	2	2	2	2	2
1	5	6	3	5	8	4	1	4	2	5	6	4	2	4	1	1	1	1	5	5	5	3	5	5	5	5	5	5	5	5	5	5	5	4	4	4	4	5	5	3	4	4	4	3	4	5	4	5	3
1	4	6	2	9	10	4	1	4	2	4	3	5	5	5	1	1	1	1	5	5	5	5	5	5	5	5	5	5	5	5	5	5	5	5	5	5	5	5	5	5	5	5	5	5	5	5	5	5	5
2	5	5	3	6	6	3	1	4	2	5	3	4	4	4	1	1	1	1	5	3	5	4	5	5	5	5	5	5	5	5	5	5	5	5	5	5	5	5	5	5	5	5	5	3	5	5	5	4	3
1	5	5	2	6	10	3	1	4	2	6	6	4	3	3	2	1	1	1	4	4	3	5	5	5	5	5	4	5	4	3	4	4	4	4	4	4	4	4	5	4	4	4	4	4	4	4	4	4	4
2	3	6	1	4	6	3	1	2	2	4	2	4	4	4	1	1	1	1	4	4	4	3	4	4	4	4	3	3	3	4	4	4	4	4	3	4	4	4	4	5	5	5	4	5	4	5	5	5	4
2	4	6	3	2	7	4	2	2	3	5	3	4	4	4	1	2	1	1	4	4	5	3	5	5	5	5	4	3	3	5	5	5	5	5	4	4	4	4	5	5	5	5	5	5	5	3	3	3	4
2	3	6	1	2	7	4	3	2	3	5	1	4	4	4	1	1	1	1	4	4	5	3	5	5	5	5	4	3	3	5	5	5	5	3	3	3	4	4	4	4	5	5	5	4	4	3	3	3	4
1	4	4	3	4	4	3	1	4	2	2	4	5	4	5	1	1	1	1	4	4	4	4	4	4	4	4	3	5	4	4	4	4	4	4	4	5	5	5	4	4	4	5	5	5	5	5	4	5	5
2	4	4	1	4	3	4	1	4	2	2	3	4	4	4	1	1	1	1	3	3	4	4	4	4	4	4	4	4	4	4	4	4	4	4	4	4	4	4	4	4	4	4	4	3	4	4	3	3	3
1	4	5	3	7	9	3	1	5	2	2	6	4	3	4	1	1	1	1	4	4	4	4	4	4	4	4	4	4	4	4	4	4	4	4	4	4	4	4	4	4	4	4	4	4	4	4	4	4	4
2	4	4	2	6	4	4	2	4	2	2	1	4	4	4	2	2	2	1	1	2	4	4	4	4	4	4	4	4	4	4	4	4	4	4	4	4	4	4	4	4	4	4	5	4	5	4	4	4	4
2	6	4	3	8	6	4	1	2	2	3	6	5	5	5	1	1	1	1	5	5	5	5	5	5	5	5	5	5	5	5	5	5	5	5	5	5	5	5	5	5	5	5	5	4	4	5	5	3	3
1	3	5	1	9	5	3	1	1	2	4	1	4	4	3	1	1	1	1	5	5	5	5	5	5	5	5	5	5	5	5	5	5	5	5	5	5	5	5	5	4	4	4	4	4	4	4	4	4	4
2	4	5	3	6	3	3	1	2	2	2	3	4	4	5	1	1	1	1	3	4	5	3	4	5	5	5	5	5	5	5	5	5	5	4	3	4	4	5	4	4	4	4	4	4	3	4	4	4	4
2	5	4	2	4	6	4	1	2	2	2	2	4	4	4	1	1	2	1	4	1	5	4	5	5	5	5	5	4	4	5	5	5	5	3	4	5	4	5	4	4	4	4	4	3	3	3	4	3	3
1	3	6	1	9	5	3	1	2	2	3	3	5	5	5	1	1	1	1	4	2	5	4	4	4	3	4	4	5	2	5	5	5	5	3	4	4	4	4	4	4	4	4	3	4	4	4	3	5	4
1	4	5	2	6	9	4	1	2	2	4	6	5	5	5	1	1	1	1	5	5	4	5	5	5	5	5	5	4	5	5	5	5	4	5	5	5	5	5	5	5	5	5	5	5	5	5	5	5	5
2	4	5	3	6	3	4	2	2	2	3	6	4	4	5	1	1	1	1	5	5	5	5	5	5	5	5	5	5	5	5	5	5	5	5	5	5	5	5	5	4	4	4	4	4	4	4	4	4	4
1	5	2	2	7	3	3	3	6	3	6	6	5	5	5	1	2	1	2	4	4	4	4	4	3	5	5	4	5	5	5	5	5	4	3	4	5	5	5	5	3	3	3	3	3	3	3	3	3	3
2	2	5	3	6	2	3	3	4	3	6	6	4	4	4	1	1	1	2	4	3	4	4	4	4	3	3	4	4	4	3	4	4	3	3	3	3	4	3	3	4	3	4	5	5	5	5	4	4	5
1	5	2	2	7	3	3	3	6	3	6	3	3	3	3	2	1	1	1	4	3	4	4	4	4	4	4	4	4	4	4	4	4	4	4	4	4	4	4	4	3	3	3	3	3	3	3	3	3	3
2	2	5	3	6	2	3	3	4	3	6	6	5	5	5	1	1	1	1	4	4	4	5	4	5	4	4	4	4	4	5	5	4	4	4	4	4	4	4	4	4	4	4	4	4	4	4	4	3	3
2	5	3	3	6	4	4	3	4	3	3	2	4	4	5	1	1	1	1	4	4	4	4	4	4	4	4	4	4	4	4	4	4	4	4	4	4	4	4	4	5	4	4	4	4	4	4	4	4	4
2	4	5	3	6	6	3	3	2	3	5	3	4	4	4	2	1	1	1	4	4	5	3	5	5	5	5	4	4	3	3	3	3	3	4	4	4	5	5	5	4	5	4	4	4	4	5	4	3	4
2	1	3	1	1	1	3	2	6	3	4	6	4	4	3	1	1	1	1	3	2	4	3	4	4	4	4	4	3	3	5	5	5	4	4	3	4	3	3	3	3	3	3	4	3	3	4	3	3	2
1	6	4	2	8	2	1	1	6	2	3	6	5	5	5	1	1	1	1	3	1	5	5	5	5	5	5	5	5	5	5	5	5	5	5	5	5	5	5	5	5	5	5	5	4	4	4	4	4	3
2	6	2	3	9	1	1	1	6	2	2	6	4	3	4	1	2	1	1	3	5	5	5	5	5	5	5	5	5	5	5	5	5	5	4	1	5	5	5	5	4	5	5	5	2	2	4	2	3	5
2	6	5	3	2	3	5	1	4	2	4	3	4	4	4	1	1	2	1	4	1	4	4	4	4	4	4	4	4	4	4	4	4	4	4	4	4	4	4	4	4	4	4	4	2	2	3	3	4	4
2	5	4	2	9	2	1	1	4	2	4	6	5	5	5	1	1	1	1	4	5	5	5	5	5	5	5	5	5	5	5	5	5	5	5	5	5	5	5	5	5	5	5	3	5	5	5	5	5	5
2	5	2	3	8	4	1	1	2	2	4	6	5	3	5	1	1	1	1	4	4	4	4	4	4	4	4	4	4	3	4	4	4	4	4	4	4	4	4	4	5	5	5	5	5	5	5	5	5	5
1	5	2	3	6	2	3	1	6	3	3	6	3	3	3	2	2	2	2	4	3	4	4	3	3	3	3	3	3	3	3	4	4	3	3	3	3	3	3	3	5	5	5	5	5	5	5	5	5	5
2	3	2	1	7	3	1	1	4	2	3	2	3	3	4	1	1	1	2	3	3	3	3	3	3	3	3	3	3	3	3	3	3	3	3	3	3	3	3	3	3	3	3	3	3	3	3	3	3	3
1	5	2	2	7	3	4	1	2	3	3	6	3	3	4	1	1	1	1	4	3	4	4	3	4	4	4	3	4	4	4	4	4	3	3	3	4	4	4	3	4	5	4	4	4	4	4	4	3	3
1	2	5	1	6	3	3	2	6	3	3	5	5	5	5	1	1	1	1	3	3	4	4	4	4	4	4	4	4	4	4	4	4	4	4	4	4	4	4	4	5	5	5	5	5	5	5	5	5	5
2	5	4	2	6	8	2	1	2	2	3	6	4	4	4	1	1	1	1	4	3	4	3	5	5	5	5	5	3	3	4	4	5	4	3	5	5	4	5	5	5	5	5	5	5	5	5	4	4	3
1	5	5	2	7	10	4	2	2	2	6	5	5	5	5	1	1	1	1	4	1	5	4	5	5	5	5	5	4	4	5	5	5	5	5	5	5	5	5	5	4	2	5	5	3	5	5	5	5	5
2	3	4	3	6	2	3	1	2	2	2	2	3	3	4	2	2	2	1	2	4	5	4	5	4	4	5	5	3	4	5	3	3	3	5	5	4	4	5	4	5	5	5	5	4	4	3	3	5	5
1	4	3	3	6	5	4	1	2	1	4	1	4	4	4	1	1	1	1	4	2	5	4	5	5	5	5	5	5	5	5	5	5	5	5	4	5	5	5	5	4	4	4	4	3	3	4	4	4	5
1	4	5	3	6	3	4	1	2	2	2	3	5	5	5	1	1	1	1	4	1	4	4	4	4	4	4	5	1	4	4	4	4	4	4	4	4	4	4	4	4	3	4	4	4	2	4	4	4	3
2	5	3	3	8	1	1	1	2	2	5	3	3	3	3	1	1	1	1	3	3	4	3	4	4	4	4	4	4	4	4	4	4	4	4	3	4	4	4	4	4	4	3	3	3	3	3	3	3	3
2	5	3	2	8	7	1	1	4	2	6	2	4	3	4	2	1	2	1	4	3	3	3	4	4	4	4	4	3	3	3	3	3	3	3	4	3	3	4	4	4	4	4	4	4	4	4	4	4	4
1	4	3	2	6	3	4	2	2	2	4	2	4	4	4	1	1	1	1	4	2	4	4	4	4	4	4	4	4	4	4	4	4	4	4	4	4	4	4	4	4	5	5	4	4	4	4	4	4	4
2	3	6	1	2	3	4	2	1	3	4	3	4	4	4	1	1	1	1	5	5	5	5	5	5	5	5	5	5	5	5	5	5	5	5	5	5	5	5	5	5	5	5	5	5	5	5	5	5	5
2	4	3	2	7	4	3	1	2	2	3	6	3	3	3	1	1	1	1	1	2	4	4	4	4	4	4	4	4	4	4	4	4	4	4	4	4	5	5	5	4	3	4	4	4	3	4	3	3	3
2	3	4	1	6	3	2	2	6	3	3	3	4	3	4	2	2	2	2	3	3	3	3	3	3	3	3	3	3	3	3	3	3	3	3	3	3	3	3	3	5	5	5	5	5	5	5	5	5	4
1	2	3	1	5	3	2	1	1	2	4	2	3	3	3	1	2	2	1	4	1	4	4	4	4	4	4	4	3	3	4	4	4	4	4	4	3	4	4	4	4	4	4	3	4	3	3	3	4	3
1	5	1	1	1	1	3	1	1	1	2	2	5	5	4	1	1	1	1	5	3	5	4	5	5	5	5	5	5	5	5	4	5	5	4	5	5	5	5	5	4	4	5	3	3	3	4	3	4	3
2	6	5	2	8	2	4	1	2	3	3	6	4	4	4	1	1	1	1	4	2	5	5	5	5	5	5	5	5	5	5	5	5	5	5	5	5	5	5	4	5	5	5	5	5	4	4	4	4	4
2	6	5	3	8	4	1	1	3	3	3	6	4	3	4	1	1	1	2	4	4	4	4	4	4	4	4	4	4	4	4	4	4	4	4	4	4	4	4	4	5	5	5	5	5	5	5	5	5	5
2	2	5	1	6	2	4	1	2	3	3	2	4	4	4	2	2	2	2	3	3	3	4	4	4	4	4	3	4	4	4	4	4	4	4	4	4	4	4	4	5	5	5	5	5	5	5	4	4	4
1	5	3	3	5	4	4	1	4	2	3	2	4	4	3	2	2	2	1	4	4	4	4	4	4	4	4	4	4	4	4	4	4	4	4	4	4	4	4	4	5	5	5	5	5	5	5	5	5	4
1	6	3	3	8	2	1	3	6	3	3	2	4	4	4	1	1	1	1	4	4	4	4	4	4	4	4	4	4	4	4	4	4	4	4	4	4	4	4	4	4	5	5	4	5	5	5	5	5	5
1	4	4	3	6	4	3	1	6	3	3	2	4	4	5	1	1	1	1	4	4	4	3	4	4	5	4	4	4	3	4	3	3	4	3	4	4	4	5	4	5	4	4	4	4	4	4	4	5	3
1	2	5	1	1	1	5	1	5	4	3	2	4	5	5	1	1	1	1	4	4	4	4	4	4	5	5	4	5	5	5	5	4	3	4	4	3	4	4	4	4	4	5	5	5	5	4	5	5	4
1	2	5	1	1	1	1	4	3	4	4	8	5	5	5	1	1	1	1	5	5	5	5	5	5	5	5	5	5	5	5	5	5	5	3	4	5	5	5	3	5	5	5	5	5	5	5	5	5	5
2	4	1	3	2	2	3	3	2	2	5	4	4	5	5	1	1	1	1	3	3	3	3	3	3	3	3	3	3	3	3	3	3	3	3	3	3	3	3	3	3	3	3	3	3	3	3	3	3	3
2	5	3	3	7	2	3	3	4	2	6	3	4	3	4	1	1	1	1	4	2	4	3	4	4	4	4	4	4	4	4	4	4	4	4	4	4	4	4	4	4	4	3	4	4	3	4	3	3	3
1	2	6	3	7	1	2	1	4	2	6	5	4	4	4	1	1	1	1	4	4	4	4	4	4	4	4	4	4	4	4	4	4	4	4	4	4	4	4	4	4	4	4	4	4	4	4	5	3	3
2	3	4	1	2	2	3	3	2	1	2	5	4	4	4	1	2	2	2	4	4	4	5	5	4	5	5	4	5	5	4	5	5	3	5	4	3	4	5	4	4	4	5	5	4	4	5	5	4	5
1	5	4	3	5	6	3	3	2	2	6	7	4	4	4	2	1	1	1	4	2	4	4	4	4	4	4	4	4	4	4	4	4	4	4	4	4	4	4	4	4	4	4	4	4	4	4	4	4	4
2	5	3	2	8	2	1	1	4	2	2	3	4	4	5	2	1	1	1	4	4	4	5	5	4	5	5	5	5	5	5	5	5	5	5	4	4	4	4	4	4	4	4	5	4	5	4	4	5	3
2	5	3	2	7	2	4	1	4	2	2	3	4	4	5	2	1	1	1	4	4	4	5	5	4	5	5	5	5	5	5	5	4	5	5	5	5	5	5	5	5	4	5	5	5	4	5	4	5	4
2	4	3	3	6	3	4	1	2	2	3	2	3	3	3	2	2	2	2	4	4	4	4	4	4	4	4	4	4	4	4	4	4	4	3	3	3	4	3	4	4	3	3	3	3	3	4	3	3	3
2	4	3	3	6	3	4	2	2	2	3	6	4	4	4	1	2	1	1	5	3	4	4	4	3	3	4	4	3	4	4	4	4	5	5	5	4	5	5	4	4	4	5	5	4	5	4	3	4	4
2	4	5	3	2	7	3	1	2	2	2	2	4	4	4	1	1	1	1	4	4	4	3	4	4	4	4	4	4	4	4	4	4	4	4	4	4	4	4	4	5	5	5	5	5	5	5	4	4	4
2	4	6	3	2	5	4	1	2	2	3	6	4	4	4	1	1	1	1	4	4	4	4	4	4	4	4	4	4	3	3	3	3	3	4	3	4	4	4	3	4	4	4	4	3	3	4	3	4	4
2	1	5	1	1	1	4	2	2	2	3	1	4	4	3	2	1	1	1	4	2	4	4	4	4	4	4	4	4	4	4	4	4	4	3	3	3	3	4	3	4	3	4	4	4	4	4	3	3	3
1	4	4	2	5	10	4	2	2	2	3	6	4	4	4	1	2	1	1	4	2	4	4	4	4	4	4	4	4	4	4	4	4	4	4	4	4	4	4	4	4	4	4	4	4	4	4	3	3	3
2	4	5	2	4	5	4	2	2	2	4	6	4	4	4	1	2	2	2	4	4	4	4	4	4	4	4	4	3	4	4	4	4	4	3	4	4	3	4	4	4	4	4	4	4	4	4	4	4	4
2	4	5	1	2	5	3	2	3	2	4	6	4	4	4	1	1	1	1	4	4	3	4	4	4	4	4	4	4	4	4	4	4	4	4	4	4	4	4	4	4	4	4	4	4	4	4	4	4	4
2	4	5	1	9	3	3	1	4	2	4	6	4	3	4	1	1	1	2	4	3	4	3	4	4	4	4	4	4	3	4	4	4	4	4	4	4	4	4	4	4	4	4	4	3	4	4	4	3	4
1	2	6	1	1	1	2	1	2	4	3	3	3	3	4	1	2	2	2	4	4	4	2	4	4	4	4	4	4	3	4	5	5	5	4	4	3	4	5	3	3	4	3	3	4	4	3	3	4	3
1	2	5	1	1	1	3	3	2	4	3	2	4	5	2	2	2	2	2	4	4	4	4	4	4	4	4	4	4	4	4	4	4	4	4	4	4	4	4	4	4	4	4	4	4	4	4	4	3	3
1	3	6	1	1	6	4	1	4	2	5	2	4	4	4	2	2	2	2	4	4	4	4	4	4	4	4	4	4	4	4	4	4	4	4	4	4	4	3	3	4	3	2	4	2	2	2	2	2	4
1	2	6	1	8	1	1	2	4	2	5	6	5	5	4	1	1	1	1	4	2	4	4	4	4	4	4	4	3	3	4	4	4	4	4	4	4	4	4	4	4	4	4	4	3	3	4	3	3	4
2	3	5	1	4	4	2	1	1	2	4	3	5	5	5	1	1	1	1	3	3	3	4	4	4	4	4	4	4	4	4	4	4	4	4	4	4	4	4	4	4	3	3	3	3	3	3	3	3	3
2	4	5	3	4	5	3	1	2	2	5	6	4	4	4	1	1	1	1	3	2	4	3	4	4	4	4	3	3	4	4	4	4	4	3	4	4	4	4	4	4	4	4	4	4	4	3	3	2	3
1	4	4	3	2	4	3	1	2	2	3	2	5	4	3	1	1	2	1	4	4	4	3	4	4	4	4	4	4	4	4	4	4	4	4	4	4	4	4	4	4	3	4	4	5	4	5	4	3	3
1	3	5	1	4	6	4	3	4	2	2	4	4	4	4	2	2	2	2	4	3	4	3	4	4	4	4	4	4	4	4	4	4	3	3	4	4	4	4	4	4	4	4	4	4	4	3	3	3	3
2	2	6	1	1	1	4	1	4	2	2	3	4	3	3	1	1	1	1	5	5	5	3	5	5	5	5	5	5	3	5	5	5	5	5	5	5	5	5	5	4	3	4	5	2	2	4	3	4	5
2	3	5	1	1	5	2	3	3	2	3	2	5	5	5	2	2	2	2	4	3	4	5	5	4	5	5	5	5	5	5	4	4	4	3	4	4	4	5	5	5	4	4	4	4	4	4	4	4	4
2	4	5	3	5	7	4	3	2	2	2	2	5	5	5	1	1	1	1	4	4	5	4	5	5	5	5	5	5	5	5	5	5	5	4	5	5	5	5	5	4	4	4	4	4	3	5	4	4	4
2	3	5	3	8	1	1	1	6	2	6	6	4	4	5	1	1	1	1	5	2	5	5	5	5	5	5	5	3	5	5	5	5	5	3	5	5	5	5	5	5	5	5	4	4	4	4	4	5	5
1	6	3	3	7	2	1	3	2	2	2	1	4	4	4	1	1	1	1	5	5	5	5	5	5	5	5	5	5	5	5	5	5	5	5	5	5	5	5	5	5	5	4	5	4	4	4	3	3	3
2	1	5	1	1	1	1	3	2	2	1	1	4	4	4	2	1	1	1	2	2	2	3	2	2	2	2	2	3	3	2	2	2	2	2	2	2	2	2	2	4	4	4	4	4	4	4	4	4	4
2	3	4	3	7	3	4	3	5	2	6	6	3	3	4	1	1	2	2	4	4	4	4	4	4	4	4	4	4	4	4	4	4	4	4	4	4	4	4	4	4	3	4	4	4	4	4	4	3	3
2	4	4	3	7	8	4	1	2	2	2	2	4	4	4	1	1	1	1	4	3	4	4	4	4	4	4	4	4	4	4	4	4	4	4	4	4	4	4	4	4	4	4	4	4	4	4	4	4	4
1	1	5	1	1	1	1	3	2	2	3	1	5	5	5	2	2	1	1	3	3	5	4	5	5	4	5	3	2	5	5	5	5	3	4	4	5	5	5	4	5	5	5	5	4	5	5	5	5	5
2	4	5	2	2	4	4	3	2	4	5	2	4	4	4	1	1	1	1	5	5	5	4	5	5	5	5	5	4	4	5	5	5	5	5	5	5	5	5	5	4	3	3	3	4	4	4	4	4	3
1	2	5	1	1	1	5	2	2	2	3	6	4	3	4	1	1	1	1	3	2	4	2	5	5	5	5	4	3	2	4	5	5	4	4	5	5	5	5	5	5	5	4	5	5	5	4	3	5	3
1	4	6	2	6	7	4	3	2	4	6	6	4	4	4	1	1	1	1	5	3	4	4	4	4	5	5	4	4	4	5	5	5	5	4	5	5	5	5	5	5	4	4	4	5	5	4	4	4	5
2	2	5	1	4	2	4	3	4	2	6	2	3	3	4	2	2	2	1	4	4	5	5	5	5	5	5	5	5	5	5	5	5	5	5	5	5	5	5	5	5	5	5	5	2	2	5	3	3	3
1	2	6	1	5	6	5	3	4	2	1	1	4	5	4	2	2	1	1	5	5	5	5	5	5	5	5	5	5	5	5	5	5	5	5	5	5	5	5	5	5	5	5	5	5	5	5	5	5	5
1	3	5	1	5	5	4	3	4	2	5	2	4	4	4	1	1	1	1	5	5	5	5	5	5	5	5	5	5	5	5	5	5	5	5	5	5	5	5	5	5	5	5	5	5	5	5	5	5	5
2	4	4	3	5	10	3	1	2	2	3	2	4	4	3	1	1	1	1	5	5	5	5	5	5	5	5	5	5	5	5	5	5	5	5	5	5	5	5	5	5	5	5	5	3	3	5	3	5	5
2	4	3	2	5	3	4	1	2	2	4	5	3	4	3	1	1	1	1	4	2	4	4	4	4	4	4	4	4	4	4	4	4	4	4	4	4	4	4	4	4	3	4	4	4	4	4	4	4	4
1	2	5	1	5	2	3	3	4	2	6	2	4	4	4	1	1	1	1	5	1	3	5	4	4	5	4	4	4	4	5	4	4	4	3	3	5	5	4	4	4	5	3	3	5	5	5	4	3	3
1	2	5	2	5	4	4	2	2	2	2	2	5	5	5	1	1	1	1	5	5	5	5	5	5	5	5	5	5	5	5	5	5	5	5	5	5	5	5	5	5	5	5	5	5	5	5	5	5	5
2	5	4	3	4	3	4	3	2	2	2	1	4	3	5	2	1	1	1	5	1	5	5	5	5	5	5	5	5	4	5	5	5	5	5	4	4	4	4	5	5	5	5	5	5	5	5	5	5	5
2	1	5	2	5	2	3	2	2	2	3	2	4	4	4	1	1	1	1	5	5	5	5	5	5	5	5	5	5	5	5	5	5	5	5	5	5	5	5	5	4	4	4	4	5	3	3	3	4	3
2	4	4	2	9	1	1	3	4	2	6	2	4	4	4	1	2	2	1	4	1	4	4	4	4	4	4	4	4	4	4	4	4	4	4	4	4	4	4	4	4	5	5	5	5	5	5	5	5	5
1	2	5	1	6	2	5	3	4	2	3	6	3	3	3	1	2	2	1	4	4	4	3	5	4	4	4	4	4	4	4	4	4	4	3	3	4	4	4	5	4	4	4	4	4	4	4	4	4	4
1	4	5	2	5	4	4	3	3	2	6	1	4	4	4	1	1	1	1	5	5	5	5	5	5	5	5	5	5	5	5	5	5	5	5	5	5	5	5	5	5	5	5	5	5	5	5	4	4	3
1	2	5	1	4	2	3	3	4	2	5	6	4	3	3	1	1	2	1	3	3	4	4	4	4	4	4	4	4	4	4	4	4	4	4	4	4	4	4	4	4	4	4	4	4	4	4	4	4	4
2	1	5	1	1	1	1	3	2	2	4	6	4	4	4	1	2	2	2	4	4	3	4	4	3	4	4	4	3	4	4	4	4	3	4	4	4	4	4	4	4	4	4	5	5	4	5	3	3	3
2	2	5	1	7	1	3	3	2	2	4	6	5	5	4	2	2	2	1	5	4	5	5	5	5	5	5	5	5	5	5	5	5	5	5	5	5	5	5	5	5	4	4	4	4	4	5	4	4	5
1	5	6	3	5	10	4	1	6	2	4	6	5	5	5	1	1	1	1	5	3	5	5	5	5	5	5	5	5	5	5	5	5	5	5	5	5	5	5	5	5	5	5	5	4	4	5	5	2	4
1	4	5	3	9	7	4	1	4	2	2	5	4	4	4	1	1	2	1	4	4	4	4	4	4	4	4	4	4	4	4	4	4	4	4	4	4	4	4	4	4	4	4	4	4	4	4	4	4	4
2	5	4	2	8	10	5	1	6	2	3	6	5	5	5	2	2	2	2	4	1	4	4	4	4	4	4	4	4	4	4	4	4	4	4	4	4	4	4	4	5	5	1	5	1	5	5	5	5	5
2	4	3	2	4	6	3	1	5	2	4	6	4	4	4	2	2	2	2	1	3	1	1	1	1	1	1	1	3	1	1	1	1	1	1	1	1	1	1	1	5	5	5	5	4	5	4	3	5	5
2	1	3	1	1	1	1	1	5	2	2	6	5	5	4	1	1	1	1	1	4	5	1	5	5	1	1	5	5	3	3	3	3	5	5	4	4	5	5	5	5	5	5	5	5	5	5	5	5	5
2	1	2	1	1	1	5	2	2	2	3	6	4	3	4	1	1	1	1	5	5	5	5	5	5	5	5	5	5	5	5	5	5	5	5	5	5	5	5	5	5	5	5	5	5	5	5	5	5	5
1	5	6	3	7	10	3	1	4	4	3	4	5	3	5	1	1	1	1	3	2	5	4	5	5	4	5	5	5	5	5	5	5	5	3	4	5	5	5	5	5	4	4	4	4	4	4	4	4	3
1	2	5	1	1	6	3	2	2	2	3	2	4	4	4	2	1	1	1	4	4	4	4	4	4	4	4	4	4	4	4	4	4	4	4	4	3	4	4	4	4	4	4	4	4	4	4	4	4	4
1	5	4	3	6	2	3	1	2	2	3	2	4	4	4	1	1	1	1	4	2	5	4	5	5	5	5	5	5	5	5	5	5	5	5	5	5	5	5	5	5	5	5	5	4	3	3	3	3	3
2	4	3	2	4	3	3	1	2	2	3	2	3	3	3	1	1	2	1	4	3	4	4	4	4	4	4	4	4	4	4	4	4	4	4	4	4	4	4	4	3	4	4	5	2	2	4	3	2	2
1	2	5	1	6	7	4	1	2	2	3	2	4	2	4	1	1	1	1	5	3	5	3	5	5	5	5	5	5	4	5	5	5	5	4	5	5	5	5	5	4	4	5	2	2	4	3	2	2	3
1	2	5	1	6	2	5	1	2	2	3	6	4	3	3	2	1	1	1	3	4	4	3	4	4	4	4	4	4	3	4	4	4	4	3	3	3	3	4	4	4	4	4	4	3	3	4	3	3	3
1	5	4	2	8	6	1	1	2	2	2	6	4	4	5	1	1	1	1	5	5	5	4	5	5	5	5	5	5	5	5	5	4	5	4	5	5	5	5	4	4	4	5	5	4	4	4	4	4	4
1	4	4	3	6	8	4	1	2	2	2	6	5	3	4	1	1	1	1	5	5	5	5	5	5	5	5	5	5	5	5	5	5	5	5	5	5	5	5	5	5	4	4	4	4	4	4	3	4	3
2	4	6	3	2	6	4	1	2	2	3	6	5	5	5	1	1	1	1	5	1	5	5	5	5	5	5	5	5	5	5	5	5	5	5	5	5	5	5	5	5	5	5	5	5	5	5	5	4	5
2	5	2	3	4	2	4	2	2	2	4	2	5	5	5	1	2	2	1	4	4	4	4	4	5	5	4	4	4	4	5	4	4	4	4	4	4	4	4	4	5	5	5	5	5	5	5	5	5	5
2	3	6	3	2	4	4	1	2	2	3	2	5	5	5	1	1	1	1	4	1	5	4	5	5	5	5	5	4	4	5	5	5	5	4	5	5	5	5	5	5	5	5	5	5	4	5	5	5	4
1	3	6	1	1	1	4	1	1	1	3	1	4	3	3	1	1	1	1	4	5	5	4	5	4	5	5	4	5	4	5	5	5	5	4	4	5	4	4	4	4	4	4	5	3	3	4	4	3	5
1	6	3	2	8	1	2	3	4	2	6	1	5	4	4	1	1	1	1	4	3	4	4	4	4	4	4	4	4	4	4	4	4	4	4	4	4	4	4	4	5	4	4	4	4	4	4	4	4	4
2	5	3	2	9	1	2	3	4	3	4	6	4	4	4	1	1	1	1	4	3	4	5	4	4	4	5	4	3	4	5	5	5	3	4	4	4	4	5	4	4	4	4	4	4	4	4	4	4	3
2	5	2	2	9	1	3	3	4	3	4	3	5	4	4	1	1	1	1	4	4	4	4	4	4	3	3	3	4	4	3	3	3	4	3	3	3	4	4	3	4	3	3	3	3	3	3	3	3	3
1	5	5	2	8	7	1	1	2	2	3	6	4	4	4	1	1	1	1	5	3	4	5	4	4	5	5	5	3	3	4	4	4	4	4	4	4	4	5	4	5	3	4	4	4	4	4	3	3	3
1	5	4	3	8	1	1	1	4	2	6	3	5	2	5	1	1	1	1	5	5	5	5	5	5	5	5	5	5	5	5	5	5	5	5	5	5	5	5	5	5	5	5	5	5	5	4	3	3	3
2	6	5	2	8	1	1	3	4	2	4	2	3	3	3	1	1	1	1	3	4	5	3	5	3	5	5	5	5	5	5	5	5	5	3	5	4	5	5	5	5	5	5	5	5	4	5	4	4	4
2	4	4	3	9	4	2	1	2	2	5	1	4	4	4	1	1	1	1	4	3	4	5	5	4	5	5	5	4	5	5	5	5	5	3	3	3	5	5	5	5	5	5	5	5	5	5	5	5	5
2	6	3	4	8	4	1	1	4	2	3	6	4	4	5	1	1	1	1	3	2	4	4	4	4	4	4	4	4	4	4	4	4	4	4	4	4	4	4	5	5	3	4	5	3	5	5	5	4	5
2	4	4	3	5	4	2	1	2	2	2	2	5	5	5	1	1	1	1	5	5	5	4	5	5	5	5	5	5	4	5	5	5	5	5	5	5	5	5	5	4	5	5	4	5	5	4	4	4	5
1	6	3	2	8	2	4	3	2	2	6	6	5	5	4	1	1	1	1	5	4	5	5	5	5	5	5	5	5	5	5	5	5	5	5	5	5	5	5	5	5	5	5	5	5	4	4	4	4	5
2	5	3	3	7	1	1	1	4	2	4	6	4	4	4	1	1	1	1	4	4	4	4	5	4	4	4	4	4	4	4	4	4	4	4	4	4	4	4	4	4	4	4	4	4	4	4	4	4	3
2	1	5	1	1	1	3	1	6	2	4	2	4	4	3	2	1	1	1	4	2	4	4	4	4	4	4	4	4	4	4	4	4	4	4	4	4	4	4	4	5	5	5	5	5	5	5	3	2	3
1	5	4	3	7	2	3	1	4	2	3	2	4	4	4	1	1	1	1	4	2	4	5	5	3	5	5	4	4	5	5	5	4	4	4	5	4	5	5	5	4	4	5	4	5	5	5	4	5	4
1	5	3	3	4	4	4	3	4	2	4	6	4	3	4	1	1	1	1	4	4	4	5	5	5	4	5	4	5	4	5	4	4	4	5	5	5	5	4	4	4	4	4	5	5	5	5	4	4	4
2	2	4	1	9	3	4	1	3	3	6	7	4	4	4	2	1	1	1	4	4	4	4	4	4	4	4	4	4	4	4	4	4	4	4	4	4	4	4	4	4	4	4	5	5	5	4	4	3	3
1	2	3	1	7	3	4	1	4	2	6	1	4	4	4	2	1	2	1	2	4	4	4	3	3	4	4	4	4	3	4	4	4	4	3	4	3	3	4	4	4	4	4	4	4	4	5	4	3	4
2	4	4	1	7	3	4	1	4	2	6	8	5	5	5	1	1	1	1	1	1	1	4	5	5	5	5	5	5	5	5	5	5	5	2	3	5	5	3	3	3	3	5	4	3	3	3	3	3	4
2	2	5	1	1	1	1	1	3	4	6	3	4	4	4	1	1	1	1	5	5	5	5	5	5	5	5	5	5	5	5	5	5	5	5	4	4	4	4	4	5	5	5	5	5	5	5	5	5	5
2	2	5	1	1	1	1	1	3	2	6	3	5	5	3	1	1	1	1	4	4	4	5	5	4	5	5	5	4	4	4	5	5	5	5	4	4	5	5	4	5	5	5	5	4	4	4	4	3	4
1	2	5	1	3	3	3	1	2	2	4	2	5	5	3	2	2	1	2	4	3	4	4	4	4	4	4	4	3	4	4	4	4	4	5	4	4	4	4	4	4	4	5	5	4	4	4	3	3	3
1	3	5	3	5	6	4	2	2	2	2	6	5	5	5	1	1	1	1	4	2	5	4	5	5	5	5	4	5	4	5	5	5	5	4	4	4	4	5	5	4	3	3	5	3	3	4	4	4	4
2	2	6	1	1	1	2	1	2	2	4	6	5	5	4	1	1	1	1	4	2	4	4	4	4	4	4	4	4	4	4	4	4	4	4	4	4	4	4	4	2	3	4	4	2	3	4	4	3	4
2	2	6	1	1	1	5	1	2	2	2	2	5	5	3	1	1	1	2	4	4	4	3	3	3	5	5	4	4	5	5	5	5	5	4	5	5	5	5	5	4	4	4	3	4	5	5	5	5	5
1	3	6	3	4	8	4	1	6	3	3	6	5	4	5	1	1	1	1	4	4	5	3	5	5	5	5	5	4	4	5	4	4	4	4	3	3	3	5	3	2	3	3	4	3	3	3	3	3	3
2	4	5	2	7	2	2	1	6	3	3	4	5	5	5	1	1	1	1	4	4	4	4	4	4	4	4	4	4	4	4	5	4	5	4	5	4	5	5	5	4	4	4	4	4	4	4	4	4	4
1	4	5	1	5	4	4	1	5	1	4	3	4	4	4	1	2	2	2	3	2	4	2	5	5	5	5	3	4	4	4	4	4	4	5	4	4	5	5	5	4	4	5	5	4	4	4	4	5	4
1	4	3	3	5	5	3	1	4	1	3	3	5	5	5	1	1	1	1	4	2	5	4	4	4	4	4	4	4	4	4	4	4	4	5	4	4	4	5	5	5	2	4	5	4	3	4	3	2	5
1	5	6	3	9	1	1	1	3	2	5	1	3	3	1	2	2	2	2	3	3	3	3	3	3	3	3	3	3	3	3	3	3	3	3	3	3	3	3	3	3	3	3	3	3	3	3	3	3	3
1	5	5	2	5	1	1	1	3	2	4	3	3	3	3	1	1	1	1	4	4	4	4	4	4	4	4	4	4	4	4	4	4	4	4	4	4	4	4	4	3	3	3	4	3	3	3	3	3	4
2	5	3	3	4	4	4	3	4	2	4	6	4	4	4	1	1	1	1	4	4	4	4	4	4	4	4	4	4	4	4	4	4	4	4	4	4	4	4	4	4	4	4	4	4	4	4	4	4	4
2	4	4	2	6	4	4	2	4	2	2	1	4	4	4	2	2	2	1	1	2	4	4	4	4	4	4	4	4	4	4	4	4	4	4	4	4	4	4	4	4	4	4	5	4	5	4	4	4	4
2	6	4	3	8	6	4	1	2	2	3	6	5	5	5	1	1	1	1	5	5	5	5	5	5	5	5	5	5	5	5	5	5	5	5	5	5	5	5	5	5	5	5	5	4	4	5	5	3	3
1	3	5	1	9	5	3	1	1	2	4	1	4	4	3	1	1	1	1	5	5	5	5	5	5	5	5	5	5	5	5	5	5	5	5	5	5	5	5	5	4	4	4	4	4	4	4	4	4	4
2	4	5	3	6	3	3	1	2	2	2	3	4	4	5	1	1	1	1	3	4	5	3	4	5	5	5	5	5	5	5	5	5	5	4	3	4	4	5	4	4	4	4	4	4	3	4	4	4	4
2	5	4	2	4	6	4	1	2	2	2	2	4	4	4	1	1	2	1	4	1	5	4	5	5	5	5	5	4	4	5	5	5	5	3	4	5	4	5	4	4	4	4	4	3	3	3	4	3	3
1	3	6	1	9	5	3	1	2	2	3	3	5	5	5	1	1	1	1	4	2	5	4	4	4	3	4	4	5	2	5	5	5	5	3	4	4	4	4	4	4	4	4	3	4	4	4	3	5	4
1	4	5	2	6	9	4	1	2	2	4	6	5	5	5	1	1	1	1	5	5	4	5	5	5	5	5	5	4	5	5	5	5	4	5	5	5	5	5	5	5	5	5	5	5	5	5	5	5	5
2	4	5	3	6	3	4	2	2	2	3	6	4	4	5	1	1	1	1	5	5	5	5	5	5	5	5	5	5	5	5	5	5	5	5	5	5	5	5	5	4	4	4	4	4	4	4	4	4	4
1	5	2	2	7	3	3	3	6	3	6	6	5	5	5	1	2	1	2	4	4	4	4	4	3	5	5	4	5	5	5	5	5	4	3	4	5	5	5	5	3	3	3	3	3	3	3	3	3	3
2	2	5	3	6	2	3	3	4	3	6	6	4	4	4	1	1	1	2	4	3	4	4	4	4	3	3	4	4	4	3	4	4	3	3	3	3	4	3	3	4	3	4	5	5	5	5	4	4	5
1	5	2	2	7	3	3	3	6	3	6	3	3	3	3	2	1	1	1	4	3	4	4	4	4	4	4	4	4	4	4	4	4	4	4	4	4	4	4	4	3	3	3	3	3	3	3	3	3	3
2	2	5	3	6	2	3	3	4	3	6	6	5	5	5	1	1	1	1	4	4	4	5	4	5	4	4	4	4	4	5	5	4	4	4	4	4	4	4	4	4	4	4	4	4	4	4	4	3	3
2	5	3	3	6	4	4	3	4	3	3	2	4	4	5	1	1	1	1	4	4	4	4	4	4	4	4	4	4	4	4	4	4	4	4	4	4	4	4	4	5	4	4	4	4	4	4	4	4	4
2	4	5	3	6	6	3	3	2	3	5	3	4	4	4	2	1	1	1	4	4	5	3	5	5	5	5	4	4	3	3	3	3	3	4	4	4	5	5	5	4	5	4	4	4	4	5	4	3	4
2	1	3	1	1	1	3	2	6	3	4	6	4	4	3	1	1	1	1	3	2	4	3	4	4	4	4	4	3	3	5	5	5	4	4	3	4	3	3	3	3	3	3	4	3	3	4	3	3	2
1	6	4	2	8	2	1	1	6	2	3	6	5	5	5	1	1	1	1	3	1	5	5	5	5	5	5	5	5	5	5	5	5	5	5	5	5	5	5	5	5	5	5	5	4	4	4	4	4	3
2	6	2	3	9	1	1	1	6	2	2	6	4	3	4	1	2	1	1	3	5	5	5	5	5	5	5	5	5	5	5	5	5	5	4	1	5	5	5	5	4	5	5	5	2	2	4	2	3	5
2	6	5	3	2	3	5	1	4	2	4	3	4	4	4	1	1	2	1	4	1	4	4	4	4	4	4	4	4	4	4	4	4	4	4	4	4	4	4	4	4	4	4	4	2	2	3	3	4	4
2	5	4	2	9	2	1	1	4	2	4	6	5	5	5	1	1	1	1	4	5	5	5	5	5	5	5	5	5	5	5	5	5	5	5	5	5	5	5	5	5	5	5	3	5	5	5	5	5	5
2	5	2	3	8	4	1	1	2	2	4	6	5	3	5	1	1	1	1	4	4	4	4	4	4	4	4	4	4	3	4	4	4	4	4	4	4	4	4	4	5	5	5	5	5	5	5	5	5	5
1	5	2	3	6	2	3	1	6	3	3	6	3	3	3	2	2	2	2	4	3	4	4	3	3	3	3	3	3	3	3	4	4	3	3	3	3	3	3	3	5	5	5	5	5	5	5	5	5	5
2	3	2	1	7	3	1	1	4	2	3	2	3	3	4	1	1	1	2	3	3	3	3	3	3	3	3	3	3	3	3	3	3	3	3	3	3	3	3	3	3	3	3	3	3	3	3	3	3	3
1	5	2	2	7	3	4	1	2	3	3	6	3	3	4	1	1	1	1	4	3	4	4	3	4	4	4	3	4	4	4	4	4	3	3	3	4	4	4	3	4	5	4	4	4	4	4	4	3	3
1	2	5	1	6	3	3	2	6	3	3	5	5	5	5	1	1	1	1	3	3	4	4	4	4	4	4	4	4	4	4	4	4	4	4	4	4	4	4	4	5	5	5	5	5	5	5	5	5	5
2	5	4	2	6	8	2	1	2	2	3	6	4	4	4	1	1	1	1	4	3	4	3	5	5	5	5	5	3	3	4	4	5	4	3	5	5	4	5	5	5	5	5	5	5	5	5	4	4	3
1	5	5	2	7	10	4	2	2	2	6	5	5	5	5	1	1	1	1	4	1	5	4	5	5	5	5	5	4	4	5	5	5	5	5	5	5	5	5	5	4	2	5	5	3	5	5	5	5	5
2	3	4	3	6	2	3	1	2	2	2	2	3	3	4	2	2	2	1	2	4	5	4	5	4	4	5	5	3	4	5	3	3	3	5	5	4	4	5	4	5	5	5	5	4	4	3	3	5	5
1	4	3	3	6	5	4	1	2	1	4	1	4	4	4	1	1	1	1	4	2	5	4	5	5	5	5	5	5	5	5	5	5	5	5	4	5	5	5	5	4	4	4	4	3	3	4	4	4	5
1	4	5	3	6	3	4	1	2	2	2	3	5	5	5	1	1	1	1	4	1	4	4	4	4	4	4	5	1	4	4	4	4	4	4	4	4	4	4	4	4	3	4	4	4	2	4	4	4	3
2	5	3	3	8	1	1	1	2	2	5	3	3	3	3	1	1	1	1	3	3	4	3	4	4	4	4	4	4	4	4	4	4	4	4	3	4	4	4	4	4	4	3	3	3	3	3	3	3	3
2	5	3	2	8	7	1	1	4	2	6	2	4	3	4	2	1	2	1	4	3	3	3	4	4	4	4	4	3	3	3	3	3	3	3	4	3	3	4	4	4	4	4	4	4	4	4	4	4	4
1	4	3	2	6	3	4	2	2	2	4	2	4	4	4	1	1	1	1	4	2	4	4	4	4	4	4	4	4	4	4	4	4	4	4	4	4	4	4	4	4	5	5	4	4	4	4	4	4	4
2	3	6	1	2	3	4	2	1	3	4	3	4	4	4	1	1	1	1	5	5	5	5	5	5	5	5	5	5	5	5	5	5	5	5	5	5	5	5	5	5	5	5	5	5	5	5	5	5	5
2	4	3	2	7	4	3	1	2	2	3	6	3	3	3	1	1	1	1	1	2	4	4	4	4	4	4	4	4	4	4	4	4	4	4	4	4	5	5	5	4	3	4	4	4	3	4	3	3	3
2	3	4	1	6	3	2	2	6	3	3	3	4	3	4	2	2	2	2	3	3	3	3	3	3	3	3	3	3	3	3	3	3	3	3	3	3	3	3	3	5	5	5	5	5	5	5	5	5	4
1	2	3	1	5	3	2	1	1	2	4	2	3	3	3	1	2	2	1	4	1	4	4	4	4	4	4	4	3	3	4	4	4	4	4	4	3	4	4	4	4	4	4	3	4	3	3	3	4	3
1	5	1	1	1	1	3	1	1	1	2	2	5	5	4	1	1	1	1	5	3	5	4	5	5	5	5	5	5	5	5	4	5	5	4	5	5	5	5	5	4	4	5	3	3	3	4	3	4	3
2	6	5	2	8	2	4	1	2	3	3	6	4	4	4	1	1	1	1	4	2	5	5	5	5	5	5	5	5	5	5	5	5	5	5	5	5	5	5	4	5	5	5	5	5	4	4	4	4	4
2	6	5	3	8	4	1	1	3	3	3	6	4	3	4	1	1	1	2	4	4	4	4	4	4	4	4	4	4	4	4	4	4	4	4	4	4	4	4	4	5	5	5	5	5	5	5	5	5	5
2	2	5	1	6	2	4	1	2	3	3	2	4	4	4	2	2	2	2	3	3	3	4	4	4	4	4	3	4	4	4	4	4	4	4	4	4	4	4	4	5	5	5	5	5	5	5	4	4	4
1	5	3	3	5	4	4	1	4	2	3	2	4	4	3	2	2	2	1	4	4	4	4	4	4	4	4	4	4	4	4	4	4	4	4	4	4	4	4	4	5	5	5	5	5	5	5	5	5	4
1	6	3	3	8	2	1	3	6	3	3	2	4	4	4	1	1	1	1	4	4	4	4	4	4	4	4	4	4	4	4	4	4	4	4	4	4	4	4	4	4	5	5	4	5	5	5	5	5	5
1	4	4	3	6	4	3	1	6	3	3	2	4	4	5	1	1	1	1	4	4	4	3	4	4	5	4	4	4	3	4	3	3	4	3	4	4	4	5	4	5	4	4	4	4	4	4	4	5	3
1	2	5	1	1	1	5	1	5	4	3	2	4	5	5	1	1	1	1	4	4	4	4	4	4	5	5	4	5	5	5	5	4	3	4	4	3	4	4	4	4	4	5	5	5	5	4	5	5	4
1	2	5	1	1	1	1	4	3	4	4	8	5	5	5	1	1	1	1	5	5	5	5	5	5	5	5	5	5	5	5	5	5	5	3	4	5	5	5	3	5	5	5	5	5	5	5	5	5	5
2	4	1	3	2	2	3	3	2	2	5	4	4	5	5	1	1	1	1	3	3	3	3	3	3	3	3	3	3	3	3	3	3	3	3	3	3	3	3	3	3	3	3	3	3	3	3	3	3	3
2	5	3	3	7	2	3	3	4	2	6	3	4	3	4	1	1	1	1	4	2	4	3	4	4	4	4	4	4	4	4	4	4	4	4	4	4	4	4	4	4	4	3	4	4	3	4	3	3	3
1	2	6	3	7	1	2	1	4	2	6	5	4	4	4	1	1	1	1	4	4	4	4	4	4	4	4	4	4	4	4	4	4	4	4	4	4	4	4	4	4	4	4	4	4	4	4	5	3	3
2	3	4	1	2	2	3	3	2	1	2	5	4	4	4	1	2	2	2	4	4	4	5	5	4	5	5	4	5	5	4	5	5	3	5	4	3	4	5	4	4	4	5	5	4	4	5	5	4	5
1	5	4	3	5	6	3	3	2	2	6	7	4	4	4	2	1	1	1	4	2	4	4	4	4	4	4	4	4	4	4	4	4	4	4	4	4	4	4	4	4	4	4	4	4	4	4	4	4	4
2	5	3	2	8	2	1	1	4	2	2	3	4	4	5	2	1	1	1	4	4	4	5	5	4	5	5	5	5	5	5	5	5	5	5	4	4	4	4	4	4	4	4	5	4	5	4	4	5	3
2	5	3	2	7	2	4	1	4	2	2	3	4	4	5	2	1	1	1	4	4	4	5	5	4	5	5	5	5	5	5	5	4	5	5	5	5	5	5	5	5	4	5	5	5	4	5	4	5	4
2	4	3	3	6	3	4	1	2	2	3	2	3	3	3	2	2	2	2	4	4	4	4	4	4	4	4	4	4	4	4	4	4	4	3	3	3	4	3	4	4	3	3	3	3	3	4	3	3	3
2	4	3	3	6	3	4	2	2	2	3	6	4	4	4	1	2	1	1	5	3	4	4	4	3	3	4	4	3	4	4	4	4	5	5	5	4	5	5	4	4	4	5	5	4	5	4	3	4	4
2	4	5	3	2	7	3	1	2	2	2	2	4	4	4	1	1	1	1	4	4	4	3	4	4	4	4	4	4	4	4	4	4	4	4	4	4	4	4	4	5	5	5	5	5	5	5	4	4	4
2	4	6	3	2	5	4	1	2	2	3	6	4	4	4	1	1	1	1	4	4	4	4	4	4	4	4	4	4	3	3	3	3	3	4	3	4	4	4	3	4	4	4	4	3	3	4	3	4	4
2	1	5	1	1	1	4	2	2	2	3	1	4	4	3	2	1	1	1	4	2	4	4	4	4	4	4	4	4	4	4	4	4	4	3	3	3	3	4	3	4	3	4	4	4	4	4	3	3	3
1	4	4	2	5	10	4	2	2	2	3	6	4	4	4	1	2	1	1	4	2	4	4	4	4	4	4	4	4	4	4	4	4	4	4	4	4	4	4	4	4	4	4	4	4	4	4	3	3	3
2	4	5	2	4	5	4	2	2	2	4	6	4	4	4	1	2	2	2	4	4	4	4	4	4	4	4	4	3	4	4	4	4	4	3	4	4	3	4	4	4	4	4	4	4	4	4	4	4	4
2	4	5	1	2	5	3	2	3	2	4	6	4	4	4	1	1	1	1	4	4	3	4	4	4	4	4	4	4	4	4	4	4	4	4	4	4	4	4	4	4	4	4	4	4	4	4	4	4	4
2	4	5	1	9	3	3	1	4	2	4	6	4	3	4	1	1	1	2	4	3	4	3	4	4	4	4	4	4	3	4	4	4	4	4	4	4	4	4	4	4	4	4	4	3	4	4	4	3	4
1	2	6	1	1	1	2	1	2	4	3	3	3	3	4	1	2	2	2	4	4	4	2	4	4	4	4	4	4	3	4	5	5	5	4	4	3	4	5	3	3	4	3	3	4	4	3	3	4	3
2	3	5	3	4	7	4	1	2	2	2	2	5	5	5	2	2	2	1	3	4	4	3	4	4	4	4	4	3	3	4	4	4	4	4	4	4	4	4	4	4	4	4	4	4	4	4	3	3	4
1	4	3	4	5	2	4	1	4	2	3	1	5	5	5	2	1	1	1	3	1	5	5	5	5	5	4	5	5	5	5	5	5	5	5	5	5	5	5	5	5	4	5	5	5	5	5	5	5	5
2	3	5	3	8	1	1	1	6	2	6	6	4	4	5	1	1	1	1	5	2	5	5	5	5	5	5	5	3	5	5	5	5	5	3	5	5	5	5	5	5	5	5	4	4	4	4	4	5	5
1	6	3	3	7	2	1	3	2	2	2	1	4	4	4	1	1	1	1	5	5	5	5	5	5	5	5	5	5	5	5	5	5	5	5	5	5	5	5	5	5	5	4	5	4	4	4	3	3	3
2	1	5	1	1	1	1	3	2	2	1	1	4	4	4	2	1	1	1	2	2	2	3	2	2	2	2	2	3	3	2	2	2	2	2	2	2	2	2	2	4	4	4	4	4	4	4	4	4	4
2	3	4	3	7	3	4	3	5	2	6	6	3	3	4	1	1	2	2	4	4	4	4	4	4	4	4	4	4	4	4	4	4	4	4	4	4	4	4	4	4	3	4	4	4	4	4	4	3	3
2	4	4	3	7	8	4	1	2	2	2	2	4	4	4	1	1	1	1	4	3	4	4	4	4	4	4	4	4	4	4	4	4	4	4	4	4	4	4	4	4	4	4	4	4	4	4	4	4	4
1	1	5	1	1	1	1	3	2	2	3	1	5	5	5	2	2	1	1	3	3	5	4	5	5	4	5	3	2	5	5	5	5	3	4	4	5	5	5	4	5	5	5	5	4	5	5	5	5	5
2	4	5	2	2	4	4	3	2	4	5	2	4	4	4	1	1	1	1	5	5	5	4	5	5	5	5	5	4	4	5	5	5	5	5	5	5	5	5	5	4	3	3	3	4	4	4	4	4	3
1	2	5	1	1	1	5	2	2	2	3	6	4	3	4	1	1	1	1	3	2	4	2	5	5	5	5	4	3	2	4	5	5	4	4	5	5	5	5	5	5	5	4	5	5	5	4	3	5	3
1	4	6	2	6	7	4	3	2	4	6	6	4	4	4	1	1	1	1	5	3	4	4	4	4	5	5	4	4	4	5	5	5	5	4	5	5	5	5	5	5	4	4	4	5	5	4	4	4	5
2	2	5	1	4	2	4	3	4	2	6	2	3	3	4	2	2	2	1	4	4	5	5	5	5	5	5	5	5	5	5	5	5	5	5	5	5	5	5	5	5	5	5	5	2	2	5	3	3	3
1	2	6	1	5	6	5	3	4	2	1	1	4	5	4	2	2	1	1	5	5	5	5	5	5	5	5	5	5	5	5	5	5	5	5	5	5	5	5	5	5	5	5	5	5	5	5	5	5	5
1	3	5	1	5	5	4	3	4	2	5	2	4	4	4	1	1	1	1	5	5	5	5	5	5	5	5	5	5	5	5	5	5	5	5	5	5	5	5	5	5	5	5	5	5	5	5	5	5	5
2	4	4	3	5	10	3	1	2	2	3	2	4	4	3	1	1	1	1	5	5	5	5	5	5	5	5	5	5	5	5	5	5	5	5	5	5	5	5	5	5	5	5	5	3	3	5	3	5	5
2	4	3	2	5	3	4	1	2	2	4	5	3	4	3	1	1	1	1	4	2	4	4	4	4	4	4	4	4	4	4	4	4	4	4	4	4	4	4	4	4	3	4	4	4	4	4	4	4	4
1	2	5	1	5	2	3	3	4	2	6	2	4	4	4	1	1	1	1	5	1	3	5	4	4	5	4	4	4	4	5	4	4	4	3	3	5	5	4	4	4	5	3	3	5	5	5	4	3	3
1	2	5	2	5	4	4	2	2	2	2	2	5	5	5	1	1	1	1	5	5	5	5	5	5	5	5	5	5	5	5	5	5	5	5	5	5	5	5	5	5	5	5	5	5	5	5	5	5	5
2	5	4	3	4	3	4	3	2	2	2	1	4	3	5	2	1	1	1	5	1	5	5	5	5	5	5	5	5	4	5	5	5	5	5	4	4	4	4	5	5	5	5	5	5	5	5	5	5	5
2	1	5	2	5	2	3	2	2	2	3	2	4	4	4	1	1	1	1	5	5	5	5	5	5	5	5	5	5	5	5	5	5	5	5	5	5	5	5	5	4	4	4	4	5	3	3	3	4	3
2	4	4	2	9	1	1	3	4	2	6	2	4	4	4	1	2	2	1	4	1	4	4	4	4	4	4	4	4	4	4	4	4	4	4	4	4	4	4	4	4	5	5	5	5	5	5	5	5	5
1	2	5	1	6	2	5	3	4	2	3	6	3	3	3	1	2	2	1	4	4	4	3	5	4	4	4	4	4	4	4	4	4	4	3	3	4	4	4	5	4	4	4	4	4	4	4	4	4	4
1	4	5	2	5	4	4	3	3	2	6	1	4	4	4	1	1	1	1	5	5	5	5	5	5	5	5	5	5	5	5	5	5	5	5	5	5	5	5	5	5	5	5	5	5	5	5	4	4	3
1	2	5	1	4	2	3	3	4	2	5	6	4	3	3	1	1	2	1	3	3	4	4	4	4	4	4	4	4	4	4	4	4	4	4	4	4	4	4	4	4	4	4	4	4	4	4	4	4	4
2	1	5	1	1	1	1	3	2	2	4	6	4	4	4	1	2	2	2	4	4	3	4	4	3	4	4	4	3	4	4	4	4	3	4	4	4	4	4	4	4	4	4	5	5	4	5	3	3	3
2	2	5	1	7	1	3	3	2	2	4	6	5	5	4	2	2	2	1	5	4	5	5	5	5	5	5	5	5	5	5	5	5	5	5	5	5	5	5	5	5	4	4	4	4	4	5	4	4	5
1	5	6	3	5	10	4	1	6	2	4	6	5	5	5	1	1	1	1	5	3	5	5	5	5	5	5	5	5	5	5	5	5	5	5	5	5	5	5	5	5	5	5	5	4	4	5	5	2	4
1	4	5	3	9	7	4	1	4	2	2	5	4	4	4	1	1	2	1	4	4	4	4	4	4	4	4	4	4	4	4	4	4	4	4	4	4	4	4	4	4	4	4	4	4	4	4	4	4	4
2	5	4	2	8	10	5	1	6	2	3	6	5	5	5	2	2	2	2	4	1	4	4	4	4	4	4	4	4	4	4	4	4	4	4	4	4	4	4	4	5	5	1	5	1	5	5	5	5	5
2	4	3	2	4	6	3	1	5	2	4	6	4	4	4	2	2	2	2	1	3	1	1	1	1	1	1	1	3	1	1	1	1	1	1	1	1	1	1	1	5	5	5	5	4	5	4	3	5	5
2	1	3	1	1	1	1	1	5	2	2	6	5	5	4	1	1	1	1	1	4	5	1	5	5	1	1	5	5	3	3	3	3	5	5	4	4	5	5	5	5	5	5	5	5	5	5	5	5	5
2	1	2	1	1	1	5	2	2	2	3	6	4	3	4	1	1	1	1	5	5	5	5	5	5	5	5	5	5	5	5	5	5	5	5	5	5	5	5	5	5	5	5	5	5	5	5	5	5	5
1	5	6	3	7	10	3	1	4	4	3	4	5	3	5	1	1	1	1	3	2	5	4	5	5	4	5	5	5	5	5	5	5	5	3	4	5	5	5	5	5	4	4	4	4	4	4	4	4	3
1	2	5	1	1	6	3	2	2	2	3	2	4	4	4	2	1	1	1	4	4	4	4	4	4	4	4	4	4	4	4	4	4	4	4	4	3	4	4	4	4	4	4	4	4	4	4	4	4	4
1	5	4	3	6	2	3	1	2	2	3	2	4	4	4	1	1	1	1	4	2	5	4	5	5	5	5	5	5	5	5	5	5	5	5	5	5	5	5	5	5	5	5	5	4	3	3	3	3	3
2	4	3	2	4	3	3	1	2	2	3	2	3	3	3	1	1	2	1	4	3	4	4	4	4	4	4	4	4	4	4	4	4	4	4	4	4	4	4	4	3	4	4	5	2	2	4	3	2	2
1	2	5	1	6	7	4	1	2	2	3	2	4	2	4	1	1	1	1	5	3	5	3	5	5	5	5	5	5	4	5	5	5	5	4	5	5	5	5	5	4	4	5	2	2	4	3	2	2	3
1	2	5	1	6	2	5	1	2	2	3	6	4	3	3	2	1	1	1	3	4	4	3	4	4	4	4	4	4	3	4	4	4	4	3	3	3	3	4	4	4	4	4	4	3	3	4	3	3	3
1	5	4	2	8	6	1	1	2	2	2	6	4	4	5	1	1	1	1	5	5	5	4	5	5	5	5	5	5	5	5	5	4	5	4	5	5	5	5	4	4	4	5	5	4	4	4	4	4	4
1	4	4	3	6	8	4	1	2	2	2	6	5	3	4	1	1	1	1	5	5	5	5	5	5	5	5	5	5	5	5	5	5	5	5	5	5	5	5	5	5	4	4	4	4	4	4	3	4	3
2	4	6	3	2	6	4	1	2	2	3	6	5	5	5	1	1	1	1	5	1	5	5	5	5	5	5	5	5	5	5	5	5	5	5	5	5	5	5	5	5	5	5	5	5	5	5	5	4	5
2	5	2	3	4	2	4	2	2	2	4	2	5	5	5	1	2	2	1	4	4	4	4	4	5	5	4	4	4	4	5	4	4	4	4	4	4	4	4	4	5	5	5	5	5	5	5	5	5	5
2	3	6	3	2	4	4	1	2	2	3	2	5	5	5	1	1	1	1	4	1	5	4	5	5	5	5	5	4	4	5	5	5	5	4	5	5	5	5	5	5	5	5	5	5	4	5	5	5	4
1	3	6	1	1	1	4	1	1	1	3	1	4	3	3	1	1	1	1	4	5	5	4	5	4	5	5	4	5	4	5	5	5	5	4	4	5	4	4	4	4	4	4	5	3	3	4	4	3	5
1	6	3	2	8	1	2	3	4	2	6	1	5	4	4	1	1	1	1	4	3	4	4	4	4	4	4	4	4	4	4	4	4	4	4	4	4	4	4	4	5	4	4	4	4	4	4	4	4	4
2	5	3	2	9	1	2	3	4	3	4	6	4	4	4	1	1	1	1	4	3	4	5	4	4	4	5	4	3	4	5	5	5	3	4	4	4	4	5	4	4	4	4	4	4	4	4	4	4	3
2	5	2	2	9	1	3	3	4	3	4	3	5	4	4	1	1	1	1	4	4	4	4	4	4	3	3	3	4	4	3	3	3	4	3	3	3	4	4	3	4	3	3	3	3	3	3	3	3	3
1	5	5	2	8	7	1	1	2	2	3	6	4	4	4	1	1	1	1	5	3	4	5	4	4	5	5	5	3	3	4	4	4	4	4	4	4	4	5	4	5	3	4	4	4	4	4	3	3	3
1	5	4	3	8	1	1	1	4	2	6	3	5	2	5	1	1	1	1	5	5	5	5	5	5	5	5	5	5	5	5	5	5	5	5	5	5	5	5	5	5	5	5	5	5	5	4	3	3	3
2	6	5	2	8	1	1	3	4	2	4	2	3	3	3	1	1	1	1	3	4	5	3	5	3	5	5	5	5	5	5	5	5	5	3	5	4	5	5	5	5	5	5	5	5	4	5	4	4	4
2	4	4	3	9	4	2	1	2	2	5	1	4	4	4	1	1	1	1	4	3	4	5	5	4	5	5	5	4	5	5	5	5	5	3	3	3	5	5	5	5	5	5	5	5	5	5	5	5	5
2	6	3	4	8	4	1	1	4	2	3	6	4	4	5	1	1	1	1	3	2	4	4	4	4	4	4	4	4	4	4	4	4	4	4	4	4	4	4	5	5	3	4	5	3	5	5	5	4	5
2	4	4	3	5	4	2	1	2	2	2	2	5	5	5	1	1	1	1	5	5	5	4	5	5	5	5	5	5	4	5	5	5	5	5	5	5	5	5	5	4	5	5	4	5	5	4	4	4	5
1	6	3	2	8	2	4	3	2	2	6	6	5	5	4	1	1	1	1	5	4	5	5	5	5	5	5	5	5	5	5	5	5	5	5	5	5	5	5	5	5	5	5	5	5	4	4	4	4	5
2	5	3	3	7	1	1	1	4	2	4	6	4	4	4	1	1	1	1	4	4	4	4	5	4	4	4	4	4	4	4	4	4	4	4	4	4	4	4	4	4	4	4	4	4	4	4	4	4	3
2	1	5	1	1	1	3	1	6	2	4	2	4	4	3	2	1	1	1	4	2	4	4	4	4	4	4	4	4	4	4	4	4	4	4	4	4	4	4	4	5	5	5	5	5	5	5	3	2	3
1	5	4	3	7	2	3	1	4	2	3	2	4	4	4	1	1	1	1	4	2	4	5	5	3	5	5	4	4	5	5	5	4	4	4	5	4	5	5	5	4	4	5	4	5	5	5	4	5	4
1	5	3	3	4	4	4	3	4	2	4	6	4	3	4	1	1	1	1	4	4	4	5	5	5	4	5	4	5	4	5	4	4	4	5	5	5	5	4	4	4	4	4	5	5	5	5	4	4	4
1	2	5	1	1	1	1	1	2	2	4	7	4	4	4	2	1	2	2	3	3	4	4	4	4	4	4	4	4	4	4	4	4	4	4	4	3	3	4	4	4	4	3	3	4	4	4	4	3	3
1	6	5	3	8	1	1	1	2	2	3	1	3	3	3	2	1	1	1	4	4	4	4	4	4	4	4	4	4	4	4	4	4	4	4	4	4	4	4	4	4	4	4	4	4	4	4	4	4	4
2	6	4	3	8	1	1	1	2	2	3	1	4	3	2	2	2	2	1	4	4	4	4	4	4	4	4	4	4	4	4	4	4	4	4	4	4	4	4	4	4	4	4	4	4	4	4	4	4	4
1	5	3	3	3	2	4	3	4	3	5	6	4	4	4	1	1	1	1	4	2	4	4	5	5	4	5	4	4	4	5	5	5	5	4	4	4	5	5	5	5	5	4	4	4	4	5	5	3	3
2	5	5	3	4	3	5	3	2	3	2	2	4	4	4	1	1	1	1	4	4	4	4	4	4	4	4	4	2	3	4	4	4	4	4	4	4	4	4	4	5	5	5	5	5	5	5	5	5	5
1	2	5	1	6	2	3	1	2	2	3	1	4	4	4	1	1	1	1	4	4	4	4	4	4	4	4	4	4	4	4	4	4	4	4	4	4	4	4	4	4	4	4	4	4	4	4	4	4	4
1	2	3	1	6	2	4	1	2	2	2	1	5	5	4	2	2	1	1	4	5	5	4	4	4	5	5	5	5	5	5	5	5	5	5	5	5	5	5	5	3	4	4	5	5	5	5	4	4	4
1	3	5	1	2	6	3	1	4	2	5	6	4	4	4	1	1	1	1	5	5	5	5	5	5	5	5	5	5	5	5	5	5	5	5	5	5	5	5	5	4	4	4	4	4	4	4	4	4	4
2	5	4	1	1	1	2	1	2	2	3	3	5	3	5	1	1	1	1	4	4	4	5	5	5	3	4	4	4	3	5	5	5	4	2	4	4	4	5	5	4	5	5	4	4	4	4	5	5	3
1	6	3	2	8	5	2	1	2	2	3	3	5	4	5	1	1	1	1	2	2	4	4	5	5	5	4	5	4	4	4	5	5	4	4	4	4	4	5	4	3	3	3	3	2	3	3	3	3	3
2	1	5	1	1	1	1	1	2	2	2	2	4	4	4	1	1	1	2	4	4	5	4	5	4	4	4	3	4	3	4	4	4	4	3	5	4	4	5	5	4	4	4	4	3	3	3	3	4	4
1	6	2	2	8	1	1	1	2	2	4	1	5	5	5	1	1	1	1	4	4	4	4	4	4	4	4	4	4	4	4	5	5	4	4	4	4	4	4	4	5	4	4	4	4	4	4	4	4	4
2	6	2	2	7	1	1	1	2	2	3	1	4	3	4	2	1	2	2	4	3	4	4	4	3	3	3	3	3	3	4	4	4	4	3	3	3	3	3	3	3	3	3	3	3	3	3	3	3	3
2	2	5	1	1	1	1	1	4	4	2	2	4	4	3	2	2	1	1	4	4	4	3	4	5	4	4	5	4	5	5	5	5	4	5	4	5	5	5	5	4	4	5	4	4	4	4	4	4	4
1	2	4	1	2	4	3	1	4	4	2	3	5	4	4	1	1	1	1	4	4	4	4	5	5	5	5	5	3	4	5	5	5	5	4	4	4	5	5	5	4	4	5	4	4	3	3	3	5	4
1	3	5	1	6	3	4	2	2	1	6	1	4	4	5	1	1	1	1	3	1	5	4	5	5	5	5	5	4	5	5	5	5	5	5	5	5	5	5	4	5	5	5	5	4	4	5	5	5	5
1	5	4	3	5	7	4	1	2	2	4	1	4	4	4	1	1	1	1	4	3	4	3	5	5	5	5	3	4	4	5	5	5	5	4	5	5	5	5	4	5	5	5	5	5	5	5	5	4	3
1	4	4	3	7	7	4	1	1	2	3	1	4	4	4	2	2	2	2	4	4	4	4	4	4	4	4	4	4	4	4	4	4	4	3	4	4	4	4	4	4	4	4	4	4	4	4	4	4	3
1	5	3	3	4	4	4	1	2	2	5	3	4	4	5	1	1	1	1	4	4	4	4	4	4	4	4	4	4	4	4	4	4	4	4	4	4	4	4	4	5	5	5	5	5	5	5	5	5	5
1	4	5	3	5	4	4	1	4	2	5	4	4	4	4	1	1	1	1	4	2	4	4	4	4	4	4	4	4	4	4	4	4	4	4	4	4	4	4	4	4	4	5	4	4	4	4	4	4	4
2	2	4	1	9	3	4	1	3	3	6	7	4	4	4	2	1	1	1	4	4	4	4	4	4	4	4	4	4	4	4	4	4	4	4	4	4	4	4	4	4	4	4	5	5	5	4	4	3	3
1	2	3	1	7	3	4	1	4	2	6	1	4	4	4	2	1	2	1	2	4	4	4	3	3	4	4	4	4	3	4	4	4	4	3	4	3	3	4	4	4	4	4	4	4	4	5	4	3	4
2	4	4	1	7	3	4	1	4	2	6	8	5	5	5	1	1	1	1	1	1	1	4	5	5	5	5	5	5	5	5	5	5	5	2	3	5	5	3	3	3	3	5	4	3	3	3	3	3	4
2	2	5	1	1	1	1	1	3	4	6	3	4	4	4	1	1	1	1	5	5	5	5	5	5	5	5	5	5	5	5	5	5	5	5	4	4	4	4	4	5	5	5	5	5	5	5	5	5	5
2	2	5	1	1	1	1	1	3	2	6	3	5	5	3	1	1	1	1	4	4	4	5	5	4	5	5	5	4	4	4	5	5	5	5	4	4	5	5	4	5	5	5	5	4	4	4	4	3	4
1	2	5	1	3	3	3	1	2	2	4	2	5	5	3	2	2	1	2	4	3	4	4	4	4	4	4	4	3	4	4	4	4	4	5	4	4	4	4	4	4	4	5	5	4	4	4	3	3	3
1	3	5	3	5	6	4	2	2	2	2	6	5	5	5	1	1	1	1	4	2	5	4	5	5	5	5	4	5	4	5	5	5	5	4	4	4	4	5	5	4	3	3	5	3	3	4	4	4	4
2	2	6	1	1	1	2	1	2	2	4	6	5	5	4	1	1	1	1	4	2	4	4	4	4	4	4	4	4	4	4	4	4	4	4	4	4	4	4	4	2	3	4	4	2	3	4	4	3	4
2	2	6	1	1	1	5	1	2	2	2	2	5	5	3	1	1	1	2	4	4	4	3	3	3	5	5	4	4	5	5	5	5	5	4	5	5	5	5	5	4	4	4	3	4	5	5	5	5	5
1	3	6	3	4	8	4	1	6	3	3	6	5	4	5	1	1	1	1	4	4	5	3	5	5	5	5	5	4	4	5	4	4	4	4	3	3	3	5	3	2	3	3	4	3	3	3	3	3	3
2	4	5	2	7	2	2	1	6	3	3	4	5	5	5	1	1	1	1	4	4	4	4	4	4	4	4	4	4	4	4	5	4	5	4	5	4	5	5	5	4	4	4	4	4	4	4	4	4	4
1	4	5	1	5	4	4	1	5	1	4	3	4	4	4	1	2	2	2	3	2	4	2	5	5	5	5	3	4	4	4	4	4	4	5	4	4	5	5	5	4	4	5	5	4	4	4	4	5	4
1	4	3	3	5	5	3	1	4	1	3	3	5	5	5	1	1	1	1	4	2	5	4	4	4	4	4	4	4	4	4	4	4	4	5	4	4	4	5	5	5	2	4	5	4	3	4	3	2	5
1	5	6	3	9	1	1	1	3	2	5	1	3	3	1	2	2	2	2	3	3	3	3	3	3	3	3	3	3	3	3	3	3	3	3	3	3	3	3	3	3	3	3	3	3	3	3	3	3	3
1	5	5	2	5	1	1	1	3	2	4	3	3	3	3	1	1	1	1	4	4	4	4	4	4	4	4	4	4	4	4	4	4	4	4	4	4	4	4	4	3	3	3	4	3	3	3	3	3	4
2	5	3	3	4	4	4	3	4	2	4	6	4	4	4	1	1	1	1	4	4	4	4	4	4	4	4	4	4	4	4	4	4	4	4	4	4	4	4	4	4	4	4	4	4	4	4	4	4	4
2	2	5	1	9	3	4	3	2	2	6	6	5	5	4	1	1	1	1	4	4	5	4	5	4	5	4	4	4	4	4	4	4	4	4	4	4	4	4	4	4	4	4	4	4	4	4	4	4	4
1	2	5	1	4	3	4	3	6	2	4	5	4	4	5	2	1	2	1	4	4	5	4	4	4	4	4	4	4	4	4	4	5	5	4	4	4	4	4	4	4	4	4	4	4	4	4	4	4	4
1	1	5	1	1	1	1	2	2	2	3	2	4	4	4	1	1	1	1	4	4	3	4	5	4	4	4	4	5	4	4	5	4	5	4	4	4	4	4	4	4	3	4	4	4	4	4	5	4	4
1	5	2	3	7	4	3	1	4	2	3	3	4	4	4	1	1	1	1	5	2	4	5	5	4	5	4	5	3	3	5	5	5	4	5	5	5	3	5	5	5	4	4	4	4	3	4	4	3	2
1	3	6	3	5	5	4	3	6	3	4	6	5	3	5	1	1	1	1	3	4	5	3	5	5	5	5	4	4	3	5	5	5	5	4	4	4	5	5	5	5	5	5	5	3	4	4	4	5	5
1	3	6	1	6	6	4	1	4	2	5	4	5	5	4	1	1	1	1	4	4	5	4	5	5	4	5	4	5	4	5	5	5	5	5	5	4	5	5	4	4	4	5	5	4	4	5	4	4	3
2	3	5	3	4	6	4	1	2	2	2	3	5	3	5	1	1	2	1	4	3	5	3	5	5	5	5	3	5	3	5	5	5	5	4	5	5	5	5	5	5	3	5	5	3	4	4	4	5	4
2	4	2	3	7	5	3	1	4	2	3	4	4	3	4	1	2	2	2	4	4	4	5	3	3	5	5	5	4	5	3	3	3	3	3	4	3	3	5	5	4	4	3	3	4	4	5	3	3	3
1	2	5	1	9	3	4	3	2	2	5	3	4	3	3	1	1	1	2	4	4	4	4	4	4	4	4	4	4	4	4	4	4	4	4	4	4	4	4	4	4	4	4	4	4	4	4	4	4	4
1	3	5	3	4	5	5	3	6	3	4	6	4	4	4	2	1	1	1	5	5	5	5	5	5	5	5	5	5	5	5	5	5	5	5	5	5	5	5	5	4	4	4	4	3	3	4	4	4	3
1	4	6	3	6	7	4	3	2	3	2	2	4	4	4	1	1	1	1	4	3	3	3	4	4	4	4	4	3	3	4	4	4	4	4	4	4	4	4	4	4	4	4	4	4	4	4	4	3	3
2	4	5	3	6	3	3	3	6	3	5	6	4	4	4	1	1	1	1	4	4	4	5	5	5	5	5	5	5	5	4	5	5	4	4	5	5	5	5	5	4	5	5	5	5	4	4	4	4	4
2	3	5	2	6	5	3	1	2	2	3	2	5	5	5	2	1	2	2	3	2	5	3	5	5	5	5	5	5	5	5	5	5	5	5	5	5	5	5	5	5	5	5	5	4	4	4	4	4	5
2	5	2	2	9	2	4	1	2	2	3	3	3	3	4	2	1	1	2	4	3	3	3	3	3	4	4	3	3	4	3	3	3	3	3	3	3	3	3	3	4	3	3	3	4	4	4	3	4	4
2	6	3	2	8	1	3	1	2	2	3	5	5	5	5	1	1	1	1	4	3	5	3	5	5	5	5	4	5	5	5	5	5	4	4	4	4	4	4	4	4	5	5	5	5	4	4	4	4	4
[truncated: 50 more columns]
